# Supplementary material for: {N′-[(E)-1-(5-Bromo-2-oxidophen­yl)ethyl­idene]-4-chloro­benzohydrazidato}pyridinenickel(II)
Source: Acta Crystallogr Sect E Struct Rep Online. 2009 Jun 20;65(Pt 7):m794. doi: 10.1107/S160053680902234X (PMC2969398; doi:10.1107/S160053680902234X)
Supplement: Supplementary file 1 [file e-65-0m794-sup1.cif]

##############################################################################
###                                                                        ###
###        Electronic paper (Acta Crystallographica Section E)             ###
###                                                                        ###
##############################################################################
#                                                                            #
# This CIF contains the data in a paper accepted for publication in Acta     #
# Crystallographica Section E. It conforms to the requirements of Notes      #
# for Authors for Section E, and has been peer reviewed under the auspices   #
# of the IUCr Commission on Journals.                                        #
#                                                                            #
# Full details of the Crystallographic Information File format               #
# are given in the paper "The Crystallographic Information File (CIF):       #
# a New Standard Archive File for Crystallography" by S. R. Hall, F. H.      #
# Allen and I. D. Brown [Acta Cryst. (1991), A47, 655-685].                  #
#                                                                            #
# The current version of the core CIF dictionary is obtainable from          #
# ftp://ftp.iucr.org/pub/cif_core.dic. The current version number is 2.4.    #
#                                                                            #
# Software is freely available for graphical display of the structure(s) in  #
# this CIF.  For information consult the CIF home page http://www.iucr.org/  #
# cif/home.html                                                              #
#                                                                            #
# This file may be used for bona fide research purposes within the           #
# scientific community so long as proper attribution is given to the journal # 
# article from which it was obtained.                                        #
#                                                                            #
##############################################################################
                                             
data_I
_audit_creation_method     SHELXL-97
_chemical_name_systematic
;
{<i>N</i>'-[(<i>E</i>)-1-(5-Bromo-2-oxidophenyl)ethylidene]-4-
chlorobenzohydrazidato}pyridinenickel(II)
;
_chemical_name_common     ?
_chemical_formula_moiety     'C20 H15 Br Cl N3 Ni O2'
_chemical_formula_sum     'C20 H15 Br Cl N3 Ni O2'
_chemical_formula_iupac     '[Ni (C15 H10 Br Cl N O2) (C5 H5 N)]'
_chemical_formula_weight     503.42
_chemical_melting_point     330
_symmetry_cell_setting     monoclinic
_symmetry_space_group_name_H-M     'C 2/c'
_symmetry_space_group_name_Hall     '-C 2yc'
loop_
    _symmetry_equiv_pos_as_xyz
    'x, y, z'
    '-x, y, -z+1/2'
    'x+1/2, y+1/2, z'
    '-x+1/2, y+1/2, -z+1/2'
    '-x, -y, -z'
    'x, -y, z-1/2'
    '-x+1/2, -y+1/2, -z'
    'x+1/2, -y+1/2, z-1/2'
_cell_length_a     32.430(4)
_cell_length_b     6.0816(8)
_cell_length_c     22.865(3)
_cell_angle_alpha     90.00
_cell_angle_beta     121.422(2)
_cell_angle_gamma     90.00
_cell_volume     3848.3(9)
_cell_formula_units_Z     8
_cell_measurement_reflns_used     2958
_cell_measurement_theta_min     2.57
_cell_measurement_theta_max     25.03
_cell_measurement_temperature     278(2)
_exptl_crystal_description     block
_exptl_crystal_colour     green
_exptl_crystal_size_max     0.18
_exptl_crystal_size_mid     0.13
_exptl_crystal_size_min     0.10
_exptl_crystal_density_diffrn     1.738
_exptl_crystal_density_meas     ?
_exptl_crystal_density_method     'not measured'
_exptl_crystal_F_000     2016
_exptl_absorpt_coefficient_mu     3.245
_exptl_absorpt_correction_type     multi-scan
_exptl_absorpt_process_details     '(SADABS; Sheldrick, 1996)'
_exptl_absorpt_correction_T_min     0.581
_exptl_absorpt_correction_T_max     0.723
_exptl_special_details     ?
_diffrn_ambient_temperature     278(2)
_diffrn_radiation_type     MoK\a
_diffrn_radiation_wavelength     0.71073
_diffrn_radiation_source     'fine-focus sealed tube'
_diffrn_radiation_monochromator     graphite
_diffrn_measurement_device_type     'Siemens SMART CCD area-detector'
_diffrn_measurement_method     '\f and \w'
_diffrn_detector_area_resol_mean     ?
_diffrn_reflns_number     9680
_diffrn_reflns_av_R_equivalents     0.0278
_diffrn_reflns_av_sigmaI/netI     0.0327
_diffrn_reflns_theta_min     1.47
_diffrn_reflns_theta_max     25.05
_diffrn_reflns_theta_full     25.05
_diffrn_measured_fraction_theta_max     0.996
_diffrn_measured_fraction_theta_full     0.996
_diffrn_reflns_limit_h_min     -37
_diffrn_reflns_limit_h_max     38
_diffrn_reflns_limit_k_min     -7
_diffrn_reflns_limit_k_max     7
_diffrn_reflns_limit_l_min     -24
_diffrn_reflns_limit_l_max     27
_diffrn_standards_number     ?
_diffrn_standards_interval_count     ?
_diffrn_standards_interval_time     ?
_diffrn_standards_decay_%     ?
_refine_special_details     ?
_reflns_number_total     3401
_reflns_number_gt     2651
_reflns_threshold_expression     I>2\s(I)
_refine_ls_structure_factor_coef     Fsqd
_refine_ls_matrix_type     full
_refine_ls_R_factor_all     0.0473
_refine_ls_R_factor_gt     0.0317
_refine_ls_wR_factor_gt     0.0729
_refine_ls_wR_factor_ref     0.0797
_refine_ls_goodness_of_fit_ref     1.021
_refine_ls_restrained_S_all     1.021
_refine_ls_number_reflns     3401
_refine_ls_number_parameters     253
_refine_ls_number_restraints     0
_refine_ls_number_constraints     0
_refine_ls_hydrogen_treatment     constr
_refine_ls_weighting_scheme     calc
_refine_ls_weighting_details
         'calc w=1/[\s^2^(Fo^2^)+(0.0383P)^2^+2.3403P] where P=(Fo^2^+2Fc^2^)/3'
_atom_sites_solution_hydrogens     geom
_atom_sites_solution_primary     direct
_atom_sites_solution_secondary     difmap
_refine_ls_shift/su_max     0.000
_refine_ls_shift/su_mean     0.000
_refine_diff_density_max     0.477
_refine_diff_density_min     -0.272
_refine_ls_extinction_method     none
_refine_ls_extinction_coef     ?
loop_
    _atom_type_symbol
    _atom_type_description
    _atom_type_scat_dispersion_real
    _atom_type_scat_dispersion_imag
    _atom_type_scat_source
    'C' 'C' 0.0033 0.0016
                         'International Tables Vol C Tables 4.2.6.8 and 6.1.1.4'
    'H' 'H' 0.0000 0.0000
                         'International Tables Vol C Tables 4.2.6.8 and 6.1.1.4'
    'N' 'N' 0.0061 0.0033
                         'International Tables Vol C Tables 4.2.6.8 and 6.1.1.4'
    'O' 'O' 0.0106 0.0060
                         'International Tables Vol C Tables 4.2.6.8 and 6.1.1.4'
    'Cl' 'Cl' 0.1484 0.1585
                         'International Tables Vol C Tables 4.2.6.8 and 6.1.1.4'
    'Ni' 'Ni' 0.3393 1.1124
                         'International Tables Vol C Tables 4.2.6.8 and 6.1.1.4'
    'Br' 'Br' -0.2901 2.4595
                         'International Tables Vol C Tables 4.2.6.8 and 6.1.1.4'
_computing_data_collection     'SMART (Siemens, 1996)'
_computing_cell_refinement     'SAINT (Siemens, 1996)'
_computing_data_reduction     'SAINT (Siemens, 1996)'
_computing_structure_solution     'SHELXS97 (Sheldrick, 2008)'
_computing_structure_refinement     'SHELXL97 (Sheldrick, 2008)'
_computing_molecular_graphics     'SHELXTL (Sheldrick, 2008)'
_computing_publication_material     'SHELXTL (Sheldrick, 2008)'
loop_
    _atom_site_type_symbol
    _atom_site_label
    _atom_site_fract_x
    _atom_site_fract_y
    _atom_site_fract_z
    _atom_site_U_iso_or_equiv
    _atom_site_adp_type
    _atom_site_calc_flag
    _atom_site_refinement_flags
    _atom_site_occupancy
    _atom_site_disorder_assembly
    _atom_site_disorder_group
    Ni Ni1 0.041268(13) 0.23786(6) 0.156018(18) 0.04192(13) Uani d . 1 . .
    Br Br1 -0.211124(13) -0.09987(7) -0.01369(2) 0.07519(15) Uani d . 1 . .
    Cl Cl1 0.26998(4) -0.39055(19) 0.14682(6) 0.0893(3) Uani d . 1 . .
    O O1 0.09933(7) 0.1537(3) 0.16792(10) 0.0483(5) Uani d . 1 . .
    O O2 -0.01644(7) 0.3235(3) 0.14192(11) 0.0532(5) Uani d . 1 . .
    N N1 0.05323(9) -0.1250(4) 0.09609(12) 0.0460(6) Uani d . 1 . .
    N N2 0.01755(9) -0.0048(4) 0.09955(11) 0.0418(6) Uani d . 1 . .
    N N3 0.07253(9) 0.4809(4) 0.22016(12) 0.0449(6) Uani d . 1 . .
    C C1 0.21951(12) -0.2894(6) 0.14580(16) 0.0572(9) Uani d . 1 . .
    C C2 0.22207(12) -0.0906(6) 0.17554(17) 0.0647(9) Uani d . 1 . .
    H H2 0.2510 -0.0129 0.1980 0.078 Uiso calc R 1 . .
    C C3 0.18122(12) -0.0071(6) 0.17171(16) 0.0578(8) Uani d . 1 . .
    H H3 0.1827 0.1285 0.1915 0.069 Uiso calc R 1 . .
    C C4 0.13809(11) -0.1220(5) 0.13888(14) 0.0454(7) Uani d . 1 . .
    C C5 0.13736(13) -0.3249(5) 0.11103(18) 0.0595(9) Uani d . 1 . .
    H H5 0.1089 -0.4065 0.0899 0.071 Uiso calc R 1 . .
    C C6 0.17748(13) -0.4080(6) 0.11382(18) 0.0646(9) Uani d . 1 . .
    H H6 0.1763 -0.5437 0.0942 0.077 Uiso calc R 1 . .
    C C7 0.09448(11) -0.0276(5) 0.13425(14) 0.0437(7) Uani d . 1 . .
    C C8 -0.02649(11) -0.0808(5) 0.06426(13) 0.0417(7) Uani d . 1 . .
    C C9 -0.03642(12) -0.2861(5) 0.02193(16) 0.0539(8) Uani d . 1 . .
    H H9A -0.0094 -0.3164 0.0169 0.081 Uiso calc R 1 . .
    H H9B -0.0649 -0.2649 -0.0225 0.081 Uiso calc R 1 . .
    H H9C -0.0413 -0.4077 0.0444 0.081 Uiso calc R 1 . .
    C C10 -0.06526(10) 0.0294(5) 0.06629(13) 0.0415(7) Uani d . 1 . .
    C C11 -0.05843(11) 0.2266(5) 0.10261(15) 0.0456(7) Uani d . 1 . .
    C C12 -0.09895(12) 0.3312(5) 0.09768(16) 0.0545(8) Uani d . 1 . .
    H H12 -0.0947 0.4649 0.1198 0.065 Uiso calc R 1 . .
    C C13 -0.14427(12) 0.2416(6) 0.06125(17) 0.0564(8) Uani d . 1 . .
    H H13 -0.1706 0.3138 0.0582 0.068 Uiso calc R 1 . .
    C C14 -0.15003(11) 0.0428(6) 0.02932(15) 0.0516(8) Uani d . 1 . .
    C C15 -0.11213(11) -0.0603(5) 0.03060(14) 0.0487(7) Uani d . 1 . .
    H H15 -0.1174 -0.1926 0.0074 0.058 Uiso calc R 1 . .
    C C16 0.12054(12) 0.4904(6) 0.25973(16) 0.0600(9) Uani d . 1 . .
    H H16 0.1387 0.3768 0.2571 0.072 Uiso calc R 1 . .
    C C17 0.14431(14) 0.6615(6) 0.30425(19) 0.0701(10) Uani d . 1 . .
    H H17 0.1779 0.6628 0.3311 0.084 Uiso calc R 1 . .
    C C18 0.11809(15) 0.8293(6) 0.30861(17) 0.0655(10) Uani d . 1 . .
    H H18 0.1335 0.9482 0.3375 0.079 Uiso calc R 1 . .
    C C19 0.06898(14) 0.8192(5) 0.26974(17) 0.0589(9) Uani d . 1 . .
    H H19 0.0503 0.9294 0.2727 0.071 Uiso calc R 1 . .
    C C20 0.04720(12) 0.6437(5) 0.22580(15) 0.0525(8) Uani d . 1 . .
    H H20 0.0136 0.6388 0.1992 0.063 Uiso calc R 1 . .
loop_
    _atom_site_aniso_label
    _atom_site_aniso_U_11
    _atom_site_aniso_U_22
    _atom_site_aniso_U_33
    _atom_site_aniso_U_12
    _atom_site_aniso_U_13
    _atom_site_aniso_U_23
    Ni1 0.0420(2) 0.0397(2) 0.0444(2) -0.00392(17) 0.02273(18) -0.00596(17)
    Br1 0.0486(2) 0.0968(3) 0.0797(3) -0.0210(2) 0.0332(2) -0.0084(2)
    Cl1 0.0596(6) 0.1029(8) 0.1085(8) 0.0179(6) 0.0461(6) -0.0134(6)
    O1 0.0456(12) 0.0462(12) 0.0522(12) -0.0061(9) 0.0248(10) -0.0130(10)
    O2 0.0433(13) 0.0501(12) 0.0657(13) -0.0055(10) 0.0281(11) -0.0161(11)
    N1 0.0454(15) 0.0431(15) 0.0514(15) 0.0007(12) 0.0265(13) -0.0048(12)
    N2 0.0445(15) 0.0388(13) 0.0440(13) -0.0011(11) 0.0245(12) -0.0025(11)
    N3 0.0486(16) 0.0436(14) 0.0464(14) -0.0058(12) 0.0275(12) -0.0051(11)
    C1 0.047(2) 0.067(2) 0.058(2) 0.0122(17) 0.0272(17) 0.0007(17)
    C2 0.044(2) 0.074(3) 0.074(2) -0.0059(17) 0.0297(18) -0.0151(19)
    C3 0.054(2) 0.057(2) 0.067(2) -0.0062(17) 0.0347(18) -0.0163(17)
    C4 0.0454(18) 0.0493(19) 0.0432(16) 0.0000(14) 0.0242(15) -0.0001(14)
    C5 0.050(2) 0.054(2) 0.072(2) -0.0075(16) 0.0299(18) -0.0163(17)
    C6 0.065(2) 0.056(2) 0.078(2) 0.0055(18) 0.040(2) -0.0129(18)
    C7 0.0457(18) 0.0448(17) 0.0423(16) 0.0001(14) 0.0241(15) 0.0003(14)
    C8 0.0465(18) 0.0381(16) 0.0388(15) -0.0049(13) 0.0210(14) 0.0000(13)
    C9 0.055(2) 0.0444(19) 0.0595(19) -0.0082(15) 0.0274(17) -0.0105(15)
    C10 0.0414(17) 0.0421(17) 0.0425(15) -0.0046(13) 0.0229(14) 0.0012(13)
    C11 0.0441(18) 0.0476(18) 0.0494(17) -0.0047(14) 0.0274(15) 0.0001(14)
    C12 0.053(2) 0.0525(19) 0.064(2) -0.0029(16) 0.0350(17) -0.0048(16)
    C13 0.047(2) 0.066(2) 0.066(2) 0.0010(17) 0.0358(17) 0.0043(18)
    C14 0.0421(18) 0.063(2) 0.0496(18) -0.0102(16) 0.0239(15) 0.0023(16)
    C15 0.0504(19) 0.0510(18) 0.0465(17) -0.0095(15) 0.0266(15) -0.0020(14)
    C16 0.048(2) 0.064(2) 0.070(2) -0.0108(17) 0.0320(18) -0.0193(18)
    C17 0.059(2) 0.075(2) 0.074(2) -0.025(2) 0.033(2) -0.028(2)
    C18 0.085(3) 0.059(2) 0.062(2) -0.028(2) 0.045(2) -0.0210(18)
    C19 0.079(3) 0.0463(19) 0.059(2) -0.0047(18) 0.042(2) -0.0088(16)
    C20 0.056(2) 0.0511(19) 0.0510(18) -0.0009(16) 0.0288(17) -0.0042(15)
_geom_special_details     ?
loop_
    _geom_bond_atom_site_label_1
    _geom_bond_atom_site_label_2
    _geom_bond_site_symmetry_2
    _geom_bond_distance
    _geom_bond_publ_flag
    Ni1 O2 . 1.802(2) ?
    Ni1 O1 . 1.830(2) ?
    Ni1 N2 . 1.844(2) ?
    Ni1 N3 . 1.953(2) ?
    Br1 C14 . 1.901(3) ?
    Cl1 C1 . 1.737(3) ?
    O1 C7 . 1.306(3) ?
    O2 C11 . 1.317(3) ?
    N1 C7 . 1.298(4) ?
    N1 N2 . 1.405(3) ?
    N2 C8 . 1.305(4) ?
    N3 C16 . 1.333(4) ?
    N3 C20 . 1.335(4) ?
    C1 C2 . 1.368(5) ?
    C1 C6 . 1.369(5) ?
    C2 C3 . 1.378(4) ?
    C2 H2 . 0.9300 ?
    C3 C4 . 1.383(4) ?
    C3 H3 . 0.9300 ?
    C4 C5 . 1.383(4) ?
    C4 C7 . 1.478(4) ?
    C5 C6 . 1.366(5) ?
    C5 H5 . 0.9300 ?
    C6 H6 . 0.9300 ?
    C8 C10 . 1.447(4) ?
    C8 C9 . 1.508(4) ?
    C9 H9A . 0.9600 ?
    C9 H9B . 0.9600 ?
    C9 H9C . 0.9600 ?
    C10 C15 . 1.407(4) ?
    C10 C11 . 1.409(4) ?
    C11 C12 . 1.410(4) ?
    C12 C13 . 1.369(4) ?
    C12 H12 . 0.9300 ?
    C13 C14 . 1.374(4) ?
    C13 H13 . 0.9300 ?
    C14 C15 . 1.366(4) ?
    C15 H15 . 0.9300 ?
    C16 C17 . 1.377(4) ?
    C16 H16 . 0.9300 ?
    C17 C18 . 1.364(5) ?
    C17 H17 . 0.9300 ?
    C18 C19 . 1.362(5) ?
    C18 H18 . 0.9300 ?
    C19 C20 . 1.381(4) ?
    C19 H19 . 0.9300 ?
    C20 H20 . 0.9300 ?
loop_
    _geom_angle_atom_site_label_1
    _geom_angle_atom_site_label_2
    _geom_angle_atom_site_label_3
    _geom_angle_site_symmetry_1
    _geom_angle_site_symmetry_3
    _geom_angle
    _geom_angle_publ_flag
    O2 Ni1 O1 . . 178.39(9) ?
    O2 Ni1 N2 . . 95.20(10) ?
    O1 Ni1 N2 . . 84.35(9) ?
    O2 Ni1 N3 . . 89.99(10) ?
    O1 Ni1 N3 . . 90.52(9) ?
    N2 Ni1 N3 . . 174.43(11) ?
    C7 O1 Ni1 . . 110.50(18) ?
    C11 O2 Ni1 . . 126.92(19) ?
    C7 N1 N2 . . 108.4(2) ?
    C8 N2 N1 . . 116.7(2) ?
    C8 N2 Ni1 . . 129.7(2) ?
    N1 N2 Ni1 . . 113.61(18) ?
    C16 N3 C20 . . 117.5(3) ?
    C16 N3 Ni1 . . 120.5(2) ?
    C20 N3 Ni1 . . 122.0(2) ?
    C2 C1 C6 . . 121.1(3) ?
    C2 C1 Cl1 . . 119.6(3) ?
    C6 C1 Cl1 . . 119.3(3) ?
    C1 C2 C3 . . 119.1(3) ?
    C1 C2 H2 . . 120.4 ?
    C3 C2 H2 . . 120.4 ?
    C2 C3 C4 . . 121.0(3) ?
    C2 C3 H3 . . 119.5 ?
    C4 C3 H3 . . 119.5 ?
    C3 C4 C5 . . 118.1(3) ?
    C3 C4 C7 . . 120.1(3) ?
    C5 C4 C7 . . 121.8(3) ?
    C6 C5 C4 . . 121.4(3) ?
    C6 C5 H5 . . 119.3 ?
    C4 C5 H5 . . 119.3 ?
    C5 C6 C1 . . 119.2(3) ?
    C5 C6 H6 . . 120.4 ?
    C1 C6 H6 . . 120.4 ?
    N1 C7 O1 . . 123.1(3) ?
    N1 C7 C4 . . 118.9(3) ?
    O1 C7 C4 . . 118.0(3) ?
    N2 C8 C10 . . 120.4(3) ?
    N2 C8 C9 . . 119.3(3) ?
    C10 C8 C9 . . 120.4(3) ?
    C8 C9 H9A . . 109.5 ?
    C8 C9 H9B . . 109.5 ?
    H9A C9 H9B . . 109.5 ?
    C8 C9 H9C . . 109.5 ?
    H9A C9 H9C . . 109.5 ?
    H9B C9 H9C . . 109.5 ?
    C15 C10 C11 . . 117.5(3) ?
    C15 C10 C8 . . 119.7(3) ?
    C11 C10 C8 . . 122.7(3) ?
    O2 C11 C10 . . 124.9(3) ?
    O2 C11 C12 . . 116.2(3) ?
    C10 C11 C12 . . 118.9(3) ?
    C13 C12 C11 . . 122.0(3) ?
    C13 C12 H12 . . 119.0 ?
    C11 C12 H12 . . 119.0 ?
    C12 C13 C14 . . 118.6(3) ?
    C12 C13 H13 . . 120.7 ?
    C14 C13 H13 . . 120.7 ?
    C15 C14 C13 . . 121.4(3) ?
    C15 C14 Br1 . . 119.0(3) ?
    C13 C14 Br1 . . 119.5(2) ?
    C14 C15 C10 . . 121.5(3) ?
    C14 C15 H15 . . 119.3 ?
    C10 C15 H15 . . 119.3 ?
    N3 C16 C17 . . 122.7(3) ?
    N3 C16 H16 . . 118.6 ?
    C17 C16 H16 . . 118.6 ?
    C18 C17 C16 . . 119.3(4) ?
    C18 C17 H17 . . 120.4 ?
    C16 C17 H17 . . 120.4 ?
    C19 C18 C17 . . 118.7(3) ?
    C19 C18 H18 . . 120.7 ?
    C17 C18 H18 . . 120.7 ?
    C18 C19 C20 . . 119.4(3) ?
    C18 C19 H19 . . 120.3 ?
    C20 C19 H19 . . 120.3 ?
    N3 C20 C19 . . 122.4(3) ?
    N3 C20 H20 . . 118.8 ?
    C19 C20 H20 . . 118.8 ?
loop_
    _geom_torsion_atom_site_label_1
    _geom_torsion_atom_site_label_2
    _geom_torsion_atom_site_label_3
    _geom_torsion_atom_site_label_4
    _geom_torsion_site_symmetry_1
    _geom_torsion_site_symmetry_2
    _geom_torsion_site_symmetry_3
    _geom_torsion_site_symmetry_4
    _geom_torsion
    _geom_torsion_publ_flag
    N2 Ni1 O1 C7 . . . . -2.06(18) ?
    N3 Ni1 O1 C7 . . . . 175.76(18) ?
    N2 Ni1 O2 C11 . . . . 0.0(2) ?
    N3 Ni1 O2 C11 . . . . -178.0(2) ?
    C7 N1 N2 C8 . . . . -179.6(2) ?
    C7 N1 N2 Ni1 . . . . -0.8(3) ?
    O2 Ni1 N2 C8 . . . . -1.3(3) ?
    O1 Ni1 N2 C8 . . . . -179.8(3) ?
    O2 Ni1 N2 N1 . . . . -179.92(18) ?
    O1 Ni1 N2 N1 . . . . 1.62(17) ?
    O2 Ni1 N3 C16 . . . . 168.9(2) ?
    O1 Ni1 N3 C16 . . . . -12.6(2) ?
    O2 Ni1 N3 C20 . . . . -11.7(2) ?
    O1 Ni1 N3 C20 . . . . 166.7(2) ?
    C6 C1 C2 C3 . . . . -1.5(5) ?
    Cl1 C1 C2 C3 . . . . 177.0(3) ?
    C1 C2 C3 C4 . . . . 0.5(5) ?
    C2 C3 C4 C5 . . . . 1.1(5) ?
    C2 C3 C4 C7 . . . . -178.9(3) ?
    C3 C4 C5 C6 . . . . -1.9(5) ?
    C7 C4 C5 C6 . . . . 178.1(3) ?
    C4 C5 C6 C1 . . . . 1.0(5) ?
    C2 C1 C6 C5 . . . . 0.7(5) ?
    Cl1 C1 C6 C5 . . . . -177.8(3) ?
    N2 N1 C7 O1 . . . . -1.1(4) ?
    N2 N1 C7 C4 . . . . -179.6(2) ?
    Ni1 O1 C7 N1 . . . . 2.4(3) ?
    Ni1 O1 C7 C4 . . . . -179.08(19) ?
    C3 C4 C7 N1 . . . . 171.6(3) ?
    C5 C4 C7 N1 . . . . -8.4(4) ?
    C3 C4 C7 O1 . . . . -7.0(4) ?
    C5 C4 C7 O1 . . . . 173.0(3) ?
    N1 N2 C8 C10 . . . . 178.4(2) ?
    Ni1 N2 C8 C10 . . . . -0.2(4) ?
    N1 N2 C8 C9 . . . . -1.0(4) ?
    Ni1 N2 C8 C9 . . . . -179.5(2) ?
    N2 C8 C10 C15 . . . . -177.0(2) ?
    C9 C8 C10 C15 . . . . 2.4(4) ?
    N2 C8 C10 C11 . . . . 3.4(4) ?
    C9 C8 C10 C11 . . . . -177.3(3) ?
    Ni1 O2 C11 C10 . . . . 2.9(4) ?
    Ni1 O2 C11 C12 . . . . -177.3(2) ?
    C15 C10 C11 O2 . . . . 175.5(3) ?
    C8 C10 C11 O2 . . . . -4.9(4) ?
    C15 C10 C11 C12 . . . . -4.3(4) ?
    C8 C10 C11 C12 . . . . 175.4(3) ?
    O2 C11 C12 C13 . . . . -176.7(3) ?
    C10 C11 C12 C13 . . . . 3.1(5) ?
    C11 C12 C13 C14 . . . . 0.7(5) ?
    C12 C13 C14 C15 . . . . -3.2(5) ?
    C12 C13 C14 Br1 . . . . 173.6(2) ?
    C13 C14 C15 C10 . . . . 1.9(5) ?
    Br1 C14 C15 C10 . . . . -175.0(2) ?
    C11 C10 C15 C14 . . . . 2.0(4) ?
    C8 C10 C15 C14 . . . . -177.7(3) ?
    C20 N3 C16 C17 . . . . -1.3(5) ?
    Ni1 N3 C16 C17 . . . . 178.0(3) ?
    N3 C16 C17 C18 . . . . 0.0(5) ?
    C16 C17 C18 C19 . . . . 1.5(5) ?
    C17 C18 C19 C20 . . . . -1.8(5) ?
    C16 N3 C20 C19 . . . . 1.0(4) ?
    Ni1 N3 C20 C19 . . . . -178.3(2) ?
    C18 C19 C20 N3 . . . . 0.5(5) ?
data_global
_journal_date_recd_electronic     2009-05-08
_journal_date_accepted     2009-06-11
_journal_name_full     'Acta Crystallographica, Section E'
_journal_year     2009
_journal_volume     65
_journal_issue      7
_journal_page_first     m794
_journal_page_last     m794
_journal_paper_category     QM
_journal_coeditor_code     BH2230
_publ_contact_author_name     'Mrs. Xiu-Li Chang'
_publ_contact_author_address
; Department of Material Science and chemical Engineering
  Sichuan University of Science and Engineering,
  643000 zigong,Sichuan,
  People's Republic of China
;
_publ_contact_author_email     changxiuli456789@126.com
_publ_contact_author_fax     '+86 813 5505838'
_publ_contact_author_phone     '+86 813 5505838'
_publ_section_title
;\
{<i>N</i>'-[(<i>E</i>)-1-(5-Bromo-2-oxidophenyl)ethylidene]-4-\
chlorobenzohydrazidato}pyridinenickel(II)
;
loop_
    _publ_author_name
    _publ_author_footnote
    _publ_author_address
    "Chang, Xiu-Li" .
;
School of Chemistry & Pharmaceutical Engineering
Sichuan University of Science & Engineering
Zigong, Sichuan 643000
People's Republic of China
;
    "Xie, Bin" .
;
School of Chemistry & Pharmaceutical Engineering
Sichuan University of Science & Engineering
Zigong, Sichuan 643000
People's Republic of China
;
    "Ji, Chang-You" .
;
College of Environment and Chemical Engineering
Xi'an Polytechnic University
710048 Xi'an, Shaanxi
People's Republic of China
;
    "Xiang, Yang-Guang" .
;
School of Chemistry & Pharmaceutical Engineering
Sichuan University of Science & Engineering
Zigong, Sichuan 643000
People's Republic of China
;
    "Zou, Li-Ke" .
;
School of Chemistry & Pharmaceutical Engineering
Sichuan University of Science & Engineering
Zigong, Sichuan 643000
People's Republic of China
;
_publ_section_synopsis     .
