# Supplementary material for: {N′-[(E)-1-(5-Bromo-2-oxidophen­yl)ethyl­idene]-4-chloro­benzohydrazidato}pyridinenickel(II)
Source: Acta Crystallogr Sect E Struct Rep Online. 2009 Jun 20;65(Pt 7):m794. doi: 10.1107/S160053680902234X (PMC2969398; doi:10.1107/S160053680902234X)
Supplement: Supplementary file 2 [file e-65-0m794-Isup2.hkl]

# 
# h,k,l, Fc-squared, Fo-squared, sigma(Fo-squared) and status flag 
# 
data_I
_shelx_title ' 1 in C2/c' 
_shelx_refln_list_code          4 
_shelx_F_calc_maximum      595.93 
_exptl_crystal_F_000      2016.00 
_reflns_d_resolution_high  0.8394 
 
loop_ 
 _symmetry_equiv_pos_as_xyz 
 'x, y, z' 
 '-x, y, -z+1/2' 
 'x+1/2, y+1/2, z' 
 '-x+1/2, y+1/2, -z+1/2' 
 '-x, -y, -z' 
 'x, -y, z-1/2' 
 '-x+1/2, -y+1/2, -z' 
 'x+1/2, -y+1/2, z-1/2' 
 
_cell_length_a    32.4298 
_cell_length_b     6.0816 
_cell_length_c    22.8653 
_cell_angle_alpha  90.000 
_cell_angle_beta  121.422 
_cell_angle_gamma  90.000 
 
_shelx_F_squared_multiplier     1.000 
 
loop_ 
 _refln_index_h 
 _refln_index_k 
 _refln_index_l 
 _refln_F_squared_calc 
 _refln_F_squared_meas 
 _refln_F_squared_sigma 
 _refln_observed_status 
   2   0   0    13188.98    11939.37    320.67 o 
   4   0   0    19114.12    17605.43    474.58 o 
   8   0   0     7975.71     8183.74    224.65 o 
  10   0   0     5041.82     5553.55    170.04 o 
  12   0   0   142491.44   153104.55   3553.33 o 
  14   0   0     4382.95     4793.48    169.68 o 
  16   0   0    38435.85    38495.26    955.40 o 
  18   0   0     5728.88     5796.59    159.94 o 
  20   0   0      387.98      298.10     60.50 o 
  22   0   0     2495.11     3018.47    210.72 o 
  24   0   0     1372.62     1400.01    159.42 o 
  26   0   0     1124.78     1010.81    159.42 o 
  28   0   0     5057.90     5586.90    309.67 o 
  30   0   0      526.67      603.62    175.17 o 
  32   0   0      385.73      317.39    172.62 o 
   1   1   0    45955.04    49424.64    898.04 o 
   3   1   0    23062.73    23757.43    624.11 o 
   5   1   0    44205.01    43725.76    632.21 o 
   7   1   0    64834.69    63370.64    914.11 o 
   9   1   0    42956.16    43366.12    547.50 o 
  11   1   0    19879.62    21891.60    318.22 o 
  13   1   0     1486.99     1471.18     45.68 o 
  15   1   0      411.43      553.56     35.29 o 
  17   1   0     3222.32     3398.25     81.14 o 
  19   1   0     7561.82     7757.05    173.26 o 
  21   1   0     1668.09     1737.65     85.61 o 
  23   1   0      277.44      404.06     62.54 o 
  25   1   0     1997.08     1964.73     97.95 o 
  27   1   0       99.82       51.07     96.75 o 
  29   1   0      176.34      155.84     98.70 o 
  31   1   0      360.13      300.90    111.47 o 
   2   2   0    50278.58    53495.05    772.91 o 
   4   2   0     2862.82     2543.29     59.30 o 
   6   2   0     1133.74     1157.34     59.18 o 
   8   2   0     2354.78     2439.15     64.10 o 
  10   2   0    32286.02    32190.98    487.27 o 
  12   2   0    19793.37    20833.88    289.57 o 
  14   2   0    11787.64    11131.88    219.68 o 
  16   2   0     1641.09     1760.44     67.48 o 
  18   2   0      860.12      891.24     97.28 o 
  20   2   0     6249.56     6027.15    158.17 o 
  22   2   0     6623.41     6146.75    166.60 o 
  24   2   0     2531.00     2473.82    118.60 o 
  26   2   0     1998.55     1939.57    105.26 o 
  28   2   0      100.10      -29.18     68.40 o 
  30   2   0      484.07      327.64    164.93 o 
   1   3   0      167.26      250.72     38.00 o 
   3   3   0     1679.41     1623.05     55.31 o 
   5   3   0     2561.05     2929.00     64.46 o 
   7   3   0    17467.88    17258.08    279.27 o 
   9   3   0      115.25      111.71     32.09 o 
  11   3   0     2460.95     2602.81     81.71 o 
  13   3   0      920.15      929.54     49.88 o 
  15   3   0      785.36      737.84     49.80 o 
  17   3   0      276.35      322.63     45.40 o 
  19   3   0     1227.97     1193.26     66.68 o 
  21   3   0      132.51       98.50     50.73 o 
  23   3   0      153.33      205.01     68.29 o 
  25   3   0     1946.09     1901.20    110.28 o 
  27   3   0       25.53      -48.46     97.98 o 
  29   3   0      203.28      291.02     87.23 o 
   0   4   0      211.27      249.95     67.07 o 
   2   4   0    30401.58    30675.28    473.85 o 
   4   4   0        2.09       -5.52     27.75 o 
   6   4   0      331.48      299.37     37.67 o 
   8   4   0     1401.75     1340.03     61.80 o 
  10   4   0    11633.62    11248.40    208.19 o 
  12   4   0       35.46      -24.25     34.78 o 
  14   4   0     7710.55     7332.96    143.45 o 
  16   4   0      247.12      227.84     47.70 o 
  18   4   0      630.22      691.08     66.08 o 
  20   4   0       26.33       87.12     57.77 o 
  22   4   0     1037.75     1299.54     82.31 o 
  24   4   0      348.32      299.46     78.66 o 
  26   4   0     2498.75     2598.67    137.78 o 
   1   5   0        0.41      -62.63     41.75 o 
   3   5   0     2219.80     2410.04     80.04 o 
   5   5   0     1971.02     1951.46     70.07 o 
   7   5   0     1461.02     1311.49     71.68 o 
   9   5   0     7458.05     7179.56    145.21 o 
  11   5   0     1545.64     1759.87     74.12 o 
  13   5   0      755.37      787.98     61.95 o 
  15   5   0      197.75      180.07     50.77 o 
  17   5   0      826.01      916.91     83.41 o 
  19   5   0      155.54      223.93     73.94 o 
  21   5   0     1151.20     1294.60    154.39 o 
  23   5   0       14.00       11.94    101.97 o 
   0   6   0      915.15     1106.55     76.82 o 
   2   6   0       19.19       20.04     48.09 o 
   4   6   0     2864.42     2966.51     98.11 o 
   6   6   0       11.59      -11.04     48.03 o 
   8   6   0      721.88      749.43     81.14 o 
  10   6   0     1534.66     1428.40    119.59 o 
  12   6   0     3119.96     2715.15    190.75 o 
  14   6   0      345.24      432.21    102.87 o 
  16   6   0     1323.79     1090.33    127.20 o 
  18   6   0       97.35      230.19    100.81 o 
   3   7   0      127.40     -112.51    105.18 o 
   5   7   0        3.45      -12.14     83.58 o 
   7   7   0       61.77      268.75    101.53 o 
 -33   1   1      730.43      937.71    133.66 o 
 -31   1   1      301.39      378.00    112.01 o 
 -29   1   1     1124.81     1083.74    118.76 o 
 -27   1   1      769.36      980.68    114.62 o 
 -25   1   1       10.75      -47.35     51.58 o 
 -23   1   1    20653.74    21226.65    453.42 o 
 -21   1   1     3661.00     3793.20    119.42 o 
 -19   1   1    10510.51     9881.96    315.28 o 
 -17   1   1     4516.65     4576.61     93.37 o 
 -15   1   1    12566.86    12756.00    198.75 o 
 -13   1   1      707.48     1008.78     43.32 o 
 -11   1   1    51693.73    51012.33    753.97 o 
  -9   1   1      569.10      552.24     77.42 o 
  -7   1   1    38862.36    37702.07    551.67 o 
  -5   1   1     6379.23     6310.24    105.46 o 
  -3   1   1    29824.11    29766.09    422.62 o 
  -1   1   1     9165.24    11229.49    214.16 o 
   1   1   1    16057.28    16482.14    237.57 o 
   3   1   1    28179.20    30150.57    443.39 o 
   5   1   1    37337.87    37747.46    470.30 o 
   7   1   1     2482.68     2636.34     66.27 o 
   9   1   1     2938.35     2773.90     70.67 o 
  11   1   1    14120.29    16165.36    223.80 o 
  13   1   1    15907.43    14825.33    213.36 o 
  15   1   1    17872.69    18554.19    262.80 o 
  17   1   1    12185.43    12577.33    194.92 o 
  19   1   1     2690.24     2474.44     96.73 o 
  21   1   1     1639.89     1709.24     95.66 o 
  23   1   1     5282.64     4869.95    167.46 o 
  25   1   1     5694.50     5684.04    196.01 o 
  27   1   1       19.17      -45.08     91.28 o 
  29   1   1     2074.32     2232.41    162.10 o 
  31   1   1      377.08      168.81    118.13 o 
 -32   2   1      590.83      650.11    152.09 o 
 -30   2   1     1450.60     1472.63    140.90 o 
 -28   2   1     1553.83     1579.96    103.70 o 
 -26   2   1       77.97       26.46     61.92 o 
 -24   2   1      576.47      534.34     72.19 o 
 -22   2   1    11888.93    11617.81    246.25 o 
 -20   2   1     6007.67     5598.19    128.39 o 
 -18   2   1    16101.18    16268.16    252.15 o 
 -16   2   1    16436.01    14806.79    228.51 o 
 -14   2   1      393.09      283.85     38.02 o 
 -12   2   1    17373.93    18302.91    297.51 o 
 -10   2   1    16231.06    16266.16    262.83 o 
  -8   2   1    15037.75    14918.81    239.35 o 
  -6   2   1    13992.75    13790.67    219.98 o 
  -4   2   1    26054.98    26399.26    330.75 o 
  -2   2   1    46832.66    49475.46    908.79 o 
   0   2   1     3637.04     3595.49     91.90 o 
   2   2   1      265.62      288.47     18.76 o 
   4   2   1     4361.34     4532.34    102.37 o 
   6   2   1     7216.40     7006.60    125.09 o 
   8   2   1    21141.25    20367.26    274.93 o 
  10   2   1     2953.20     3001.81     69.69 o 
  12   2   1     7219.09     8577.75    143.87 o 
  14   2   1     2390.03     2342.62     72.88 o 
  16   2   1     1560.07     1505.78     63.32 o 
  18   2   1     5109.58     4864.12    135.65 o 
  20   2   1    10650.47    10349.03    224.05 o 
  22   2   1      461.96      435.55     79.85 o 
  24   2   1      405.29      318.97     65.75 o 
  26   2   1      356.77      228.01     68.70 o 
  28   2   1      663.47      724.49     95.35 o 
  30   2   1     2015.63     1912.25    414.13 o 
 -29   3   1      292.61      159.81     92.77 o 
 -27   3   1     1838.02     1642.18    142.86 o 
 -25   3   1     3548.05     3781.28    146.02 o 
 -23   3   1       28.35       22.24     71.84 o 
 -21   3   1    11629.38    11376.75    226.34 o 
 -19   3   1     5678.21     5574.53    129.12 o 
 -17   3   1      435.57      342.28     44.98 o 
 -15   3   1     4767.36     4969.62    154.57 o 
 -13   3   1    35073.34    34866.58    539.17 o 
 -11   3   1     1015.55     1088.96     53.45 o 
  -9   3   1    48722.52    47846.50    711.30 o 
  -7   3   1     1797.81     1592.24     75.98 o 
  -5   3   1      917.62      927.91     51.90 o 
  -3   3   1      332.81      366.14     32.99 o 
  -1   3   1    41616.60    43850.00    821.20 o 
   1   3   1     6595.51     7256.63    169.66 o 
   3   3   1    44952.99    44700.76    553.07 o 
   5   3   1     5784.98     6161.76    121.05 o 
   7   3   1     5664.89     5715.40    117.30 o 
   9   3   1      154.00      100.58     33.91 o 
  11   3   1    25669.48    24634.05    339.96 o 
  13   3   1     1520.79     1448.80     58.46 o 
  15   3   1    21058.36    20537.61    301.18 o 
  17   3   1     1195.88     1148.03     63.16 o 
  19   3   1      378.76      331.15     52.73 o 
  21   3   1      317.53      375.31     65.96 o 
  23   3   1     5470.40     5511.24    175.14 o 
  25   3   1      178.05      139.30     72.15 o 
  27   3   1     5156.42     5155.76    171.20 o 
  29   3   1       38.16      -11.00     76.63 o 
 -28   4   1       38.59     -119.03     79.36 o 
 -26   4   1      258.30      180.39     69.95 o 
 -24   4   1      304.78      365.42     67.12 o 
 -22   4   1      137.94      179.48     57.97 o 
 -20   4   1     2728.96     2666.90     99.07 o 
 -18   4   1      469.16      525.46     57.02 o 
 -16   4   1      276.83      250.58     47.24 o 
 -14   4   1      509.95      480.33     60.26 o 
 -12   4   1     1475.91     1520.33     72.12 o 
 -10   4   1       16.62      -24.21     36.60 o 
  -8   4   1     1953.52     1808.92    103.34 o 
  -6   4   1      979.11      867.63     44.65 o 
  -4   4   1     3148.02     2876.25     64.38 o 
  -2   4   1       72.82       29.13     64.50 o 
   0   4   1     1587.38     1625.74     84.73 o 
   2   4   1     1231.38     1425.41     65.93 o 
   4   4   1     1151.50     1040.17     44.62 o 
   6   4   1     2012.13     1840.71     70.90 o 
   8   4   1      138.74      112.74     39.36 o 
  10   4   1     2465.70     2494.93     85.75 o 
  12   4   1     1394.72     1239.12     63.90 o 
  14   4   1        9.94       34.94     40.09 o 
  16   4   1      899.53      917.25     73.00 o 
  18   4   1       82.36      152.17     58.14 o 
  20   4   1      166.83      243.25     56.86 o 
  22   4   1     3813.55     3570.55    131.36 o 
  24   4   1       35.03       -2.37     74.87 o 
  26   4   1      243.51      275.86     87.24 o 
 -23   5   1      570.73      617.03     92.95 o 
 -21   5   1     2880.22     2966.39    112.15 o 
 -19   5   1       96.74       23.56     55.08 o 
 -17   5   1     1117.16      990.55     69.98 o 
 -15   5   1      567.05      589.19     63.48 o 
 -13   5   1     1055.84     1210.40     69.19 o 
 -11   5   1    11387.26    10837.12    221.19 o 
  -9   5   1    13834.82    13959.29    258.31 o 
  -7   5   1     1761.31     1821.59     69.68 o 
  -5   5   1     2408.94     2371.28    100.20 o 
  -3   5   1      189.60      188.12     48.52 o 
  -1   5   1     3930.29     4294.50    172.98 o 
   1   5   1     5187.24     4961.81    123.72 o 
   3   5   1     3671.19     4091.13     87.14 o 
   5   5   1     3034.02     2910.06     74.98 o 
   7   5   1      569.35      527.59     50.58 o 
   9   5   1      583.36      603.77     53.27 o 
  11   5   1     2100.96     2290.74     85.30 o 
  13   5   1     1338.55     1238.16    101.53 o 
  15   5   1      243.49      322.21     71.00 o 
  17   5   1     1195.61     1138.51     89.29 o 
  19   5   1        3.56      -60.50     85.23 o 
  21   5   1      195.57      268.01    168.78 o 
  23   5   1      274.75      480.90    114.46 o 
 -18   6   1       35.55       75.46     91.46 o 
 -16   6   1      497.30      650.75    109.04 o 
 -14   6   1       30.19       53.71     68.11 o 
 -12   6   1      250.09      247.89     94.99 o 
 -10   6   1     1877.59     1688.83     96.70 o 
  -8   6   1      447.31      548.23     91.21 o 
  -6   6   1      170.84      287.26     55.23 o 
  -4   6   1       13.38      -25.74     47.27 o 
  -2   6   1      325.75      440.38     68.64 o 
   0   6   1       16.99       45.07     47.05 o 
   2   6   1       66.07      101.42     48.64 o 
   4   6   1      410.91      434.79     55.47 o 
   6   6   1        0.61      -48.95    127.90 o 
   8   6   1        3.82      -12.00     79.29 o 
  10   6   1      147.16      326.55     92.86 o 
  12   6   1      969.52      850.27    110.88 o 
  14   6   1       26.64      117.91     87.07 o 
  16   6   1      493.90      599.00    129.73 o 
  -9   7   1      240.39      324.35    157.22 o 
  -7   7   1      617.07      864.18    182.87 o 
  -5   7   1      202.87      487.81    160.88 o 
  -3   7   1        4.00      -64.15     70.07 o 
  -1   7   1       74.91      108.18    127.72 o 
   1   7   1      915.33     1372.15    172.98 o 
   3   7   1      384.01      233.47    158.33 o 
   5   7   1      567.86      537.96    107.93 o 
   7   7   1      159.53      205.51    100.53 o 
 -34   0   2     4132.36     3965.25    307.84 o 
 -32   0   2     1032.17     1089.23    188.37 o 
 -30   0   2     1100.96     1626.85    189.83 o 
 -28   0   2     5873.04     6470.47    330.19 o 
 -26   0   2     6050.08     5962.90    294.65 o 
 -24   0   2    12922.81    13242.18    470.92 o 
 -22   0   2    42240.11    45354.51    843.26 o 
 -20   0   2      997.49     1115.18     83.19 o 
 -18   0   2    24256.77    26105.01    503.86 o 
 -16   0   2    34450.14    38902.61    716.15 o 
 -14   0   2     2534.17     2450.10     85.66 o 
 -12   0   2     3169.08     3324.47    158.32 o 
 -10   0   2    28492.25    30208.84    833.73 o 
  -8   0   2     3663.61     3512.47    122.04 o 
  -6   0   2   108515.91   111864.82   2861.06 o 
  -4   0   2    32158.41    34079.55    885.77 o 
  -2   0   2     1722.71     1609.99     54.97 o 
   0   0   2     5737.03     6428.33    174.44 o 
   2   0   2   124921.89   128857.88   3279.95 o 
   4   0   2     2676.08     2746.14     97.85 o 
   6   0   2    10707.73    11344.63    218.78 o 
   8   0   2    17196.38    18534.72    706.56 o 
  10   0   2    20308.85    19791.26    883.57 o 
  12   0   2    29707.99    29553.77    551.06 o 
  14   0   2    60854.21    61169.84   1093.06 o 
  16   0   2     1225.84     1332.11     77.40 o 
  18   0   2    23526.28    25481.47    504.66 o 
  20   0   2     8877.35     9408.96    236.00 o 
  22   0   2      474.92      406.09    131.20 o 
  24   0   2      652.21      602.52    146.96 o 
  26   0   2     8931.61     9821.14    417.41 o 
  28   0   2      163.56      155.03    138.17 o 
  30   0   2     3739.92     4142.26    289.51 o 
 -33   1   2     2062.10     1955.26    157.70 o 
 -31   1   2     3575.45     3758.93    284.38 o 
 -29   1   2     1337.24     1414.32    128.97 o 
 -27   1   2      653.01      758.04    118.19 o 
 -25   1   2     2935.07     2946.93    118.69 o 
 -23   1   2     1126.93     1404.51     81.61 o 
 -21   1   2     6136.99     6178.44    155.10 o 
 -19   1   2     3044.22     3045.68    104.09 o 
 -17   1   2    12093.23    12230.40    239.20 o 
 -15   1   2    22271.72    23830.62    473.99 o 
 -13   1   2     2649.47     3082.93    105.64 o 
 -11   1   2       12.69       44.75     21.42 o 
  -9   1   2     4040.79     3866.54     80.57 o 
  -7   1   2     5889.72     5574.24    119.24 o 
  -5   1   2     7704.76     7678.02    124.19 o 
  -3   1   2      116.71      129.35     15.03 o 
  -1   1   2    33637.16    36136.93    929.75 o 
   1   1   2    29658.22    30847.01    566.57 o 
   3   1   2    28960.49    28797.03    426.05 o 
   5   1   2    11093.02    11268.03    156.08 o 
   7   1   2    18843.42    19311.71    294.77 o 
   9   1   2    11348.56    11540.32    165.23 o 
  11   1   2    29784.43    33840.61    438.56 o 
  13   1   2      688.78      743.30     38.09 o 
  15   1   2     3263.54     3130.21     77.06 o 
  17   1   2     3837.20     3743.90    111.75 o 
  19   1   2    12820.79    12945.05    250.65 o 
  21   1   2    11786.09    11755.24    338.04 o 
  23   1   2       66.77      -17.91     58.04 o 
  25   1   2     2286.08     2551.29    155.69 o 
  27   1   2       76.29       34.31     91.09 o 
  29   1   2       18.58     -120.49    117.82 o 
  31   1   2      556.90      591.45    127.59 o 
 -32   2   2      923.07     1025.64    201.40 o 
 -30   2   2     2769.65     2854.61    290.61 o 
 -28   2   2       45.90      149.55     68.48 o 
 -26   2   2     1109.78     1106.82     88.87 o 
 -24   2   2     3186.90     2984.77    119.96 o 
 -22   2   2     2479.76     2474.96     98.97 o 
 -20   2   2    10544.38     9918.09    180.42 o 
 -18   2   2    18359.23    18687.37    423.28 o 
 -16   2   2     1618.58     1560.21     69.58 o 
 -14   2   2     7798.22     8360.96    162.93 o 
 -12   2   2      719.46      537.73     39.65 o 
 -10   2   2     9523.13     9770.67    171.19 o 
  -8   2   2     9943.72     9867.41    167.88 o 
  -6   2   2    10554.90    10591.33    147.75 o 
  -4   2   2     1709.59     1930.54     43.37 o 
  -2   2   2      586.23      632.96     29.87 o 
   0   2   2    10464.44    10954.70    180.29 o 
   2   2   2      627.70      582.81     20.82 o 
   4   2   2    30446.57    30494.34    344.31 o 
   6   2   2    11242.14    11017.32    138.94 o 
   8   2   2     3911.28     4109.97     71.39 o 
  10   2   2     4543.23     4550.26     75.27 o 
  12   2   2    13340.78    13384.00    174.59 o 
  14   2   2     2781.24     2470.83     73.58 o 
  16   2   2    23032.02    22860.05    389.24 o 
  18   2   2     3181.80     3031.38    107.49 o 
  20   2   2     3129.83     3098.36    116.93 o 
  22   2   2     1207.04     1161.31     85.21 o 
  24   2   2      130.96       73.32     62.21 o 
  26   2   2       99.64      -18.07     63.10 o 
  28   2   2     1860.73     2005.22    113.90 o 
  30   2   2      116.23      -30.26    184.52 o 
 -31   3   2       40.57      -18.23     83.26 o 
 -29   3   2      230.26      253.94     86.50 o 
 -27   3   2     1344.37     1376.00    183.26 o 
 -25   3   2       99.64      148.46     58.21 o 
 -23   3   2       41.61      -37.73     50.28 o 
 -21   3   2     2147.16     1938.30    126.43 o 
 -19   3   2       95.82       10.75     42.26 o 
 -17   3   2     3023.86     3345.18    156.30 o 
 -15   3   2      254.47      301.83     46.19 o 
 -13   3   2      293.56      354.37     49.24 o 
 -11   3   2        8.51       13.20     31.18 o 
  -9   3   2       15.42       38.69     21.26 o 
  -7   3   2      595.19      660.38     33.56 o 
  -5   3   2    17523.28    18686.81    250.52 o 
  -3   3   2     3908.89     4614.39    125.45 o 
  -1   3   2     7437.93     7901.03    148.70 o 
   1   3   2     4266.44     4931.88     88.72 o 
   3   3   2    12532.68    12006.32    152.58 o 
   5   3   2     4900.30     5233.23     95.90 o 
   7   3   2     1161.51      993.45     42.74 o 
   9   3   2       73.70       89.66     28.20 o 
  11   3   2       48.55       45.37     31.28 o 
  13   3   2      286.69      235.46     44.28 o 
  15   3   2     1254.24     1289.24     62.76 o 
  17   3   2      429.50      426.48     51.89 o 
  19   3   2     3115.26     3214.26    121.89 o 
  21   3   2      126.10      126.97     62.90 o 
  23   3   2      156.23       84.08     67.85 o 
  25   3   2        7.92      -93.16    111.20 o 
  27   3   2      450.35      404.39     83.95 o 
 -28   4   2      288.54      230.28     89.75 o 
 -26   4   2      658.40      665.16     77.51 o 
 -24   4   2     5224.28     5203.08    144.66 o 
 -22   4   2       28.50      -76.13     50.75 o 
 -20   4   2     3275.69     3220.47    105.73 o 
 -18   4   2      525.86      535.33     73.13 o 
 -16   4   2     1503.49     1557.09     78.81 o 
 -14   4   2      679.50      688.48     60.16 o 
 -12   4   2    11246.96    11103.71    210.29 o 
 -10   4   2      678.19      598.32     59.73 o 
  -8   4   2    11146.63    11189.08    154.32 o 
  -6   4   2    12051.45    12180.31    164.38 o 
  -4   4   2      247.32      191.32     32.65 o 
  -2   4   2     1996.40     1995.39    130.39 o 
   0   4   2     4283.25     4220.64     90.37 o 
   2   4   2       97.17      121.24     26.85 o 
   4   4   2    10280.74    10168.38    149.61 o 
   6   4   2     8318.90     7897.13    138.09 o 
   8   4   2       12.42       81.86     33.31 o 
  10   4   2    10107.06     9845.34    168.04 o 
  12   4   2      989.86     1024.80     81.79 o 
  14   4   2     1541.50     1593.08     70.53 o 
  16   4   2     4082.33     4036.66    108.70 o 
  18   4   2      549.25      434.70     65.12 o 
  20   4   2     1306.36     1260.09     78.55 o 
  22   4   2     1723.36     1596.33    107.00 o 
  24   4   2     1191.81     1293.92    135.38 o 
 -25   5   2       48.24       46.49     71.24 o 
 -23   5   2      139.33      106.75     64.88 o 
 -21   5   2        3.78       74.56     60.02 o 
 -19   5   2     1826.85     1811.31     96.75 o 
 -17   5   2      626.31      577.04     68.82 o 
 -15   5   2       96.19      102.69     55.74 o 
 -13   5   2     8928.16     8714.62    189.35 o 
 -11   5   2     1960.76     1912.57     88.40 o 
  -9   5   2      165.39       96.49     51.27 o 
  -7   5   2     5054.02     5238.12    112.74 o 
  -5   5   2      209.46      266.88     38.39 o 
  -3   5   2      414.92      418.17     48.35 o 
  -1   5   2      250.83      233.90     41.69 o 
   1   5   2     1018.70      987.52     62.48 o 
   3   5   2        1.56      -47.16     31.44 o 
   5   5   2     4943.14     4792.18    109.20 o 
   7   5   2      157.87      132.21     53.28 o 
   9   5   2     1062.19     1084.56     75.10 o 
  11   5   2       35.75       38.99     54.02 o 
  13   5   2      873.37      836.69     99.99 o 
  15   5   2       98.41      111.64     80.05 o 
  17   5   2     1562.05     1462.82    127.85 o 
  19   5   2      313.34      369.92    100.78 o 
  21   5   2      515.80      561.22    183.42 o 
 -18   6   2      368.60      480.07     86.68 o 
 -16   6   2      755.02      808.18    125.27 o 
 -14   6   2       11.02      -23.86     64.90 o 
 -12   6   2       23.19       35.64     60.89 o 
 -10   6   2     1458.72     1444.13     89.02 o 
  -8   6   2      748.60      821.29    100.80 o 
  -6   6   2     1026.46     1010.61     63.50 o 
  -4   6   2      140.97      243.86     52.11 o 
  -2   6   2       14.18        3.31     45.74 o 
   0   6   2     1113.07     1179.50     70.52 o 
   2   6   2      817.55      738.07    194.78 o 
   4   6   2     1236.84     1499.36    335.53 o 
   6   6   2     2072.96     2000.81    137.24 o 
   8   6   2      615.00      639.93     96.85 o 
  10   6   2        1.58      -80.21     74.15 o 
  12   6   2       30.54      -93.83     77.15 o 
  14   6   2     1334.03     1202.04    125.32 o 
  16   6   2      416.42      535.42    116.36 o 
  -9   7   2      507.79      673.25    173.71 o 
  -7   7   2      133.22      136.51     77.61 o 
  -5   7   2      132.95       63.71     69.21 o 
  -3   7   2      245.82      269.65     96.71 o 
  -1   7   2      361.50      415.98    130.83 o 
   1   7   2        8.18       -2.93    126.07 o 
   3   7   2      152.12      222.00     90.56 o 
   5   7   2      202.62      254.96     98.69 o 
 -33   1   3     1242.31     1441.56    144.02 o 
 -31   1   3      896.88      748.84    116.72 o 
 -29   1   3     1259.41     1207.65    121.00 o 
 -27   1   3     3958.23     4330.96    252.32 o 
 -25   1   3      748.91      661.71     70.22 o 
 -23   1   3      233.12      264.46     56.33 o 
 -21   1   3     2395.54     2534.16     98.67 o 
 -19   1   3    12245.78    12392.59    240.19 o 
 -17   1   3     4835.78     4527.64    118.31 o 
 -15   1   3    39900.30    39623.94    828.98 o 
 -13   1   3    12915.95    12699.60    218.78 o 
 -11   1   3    25434.64    25094.63    385.97 o 
  -9   1   3     9612.56     9318.71    277.71 o 
  -7   1   3       52.69       66.12     19.31 o 
  -5   1   3     2165.33     1962.90     37.48 o 
  -3   1   3   108727.63   111250.07   1583.20 o 
  -1   1   3     3517.29     3102.70     81.54 o 
   1   1   3    83767.74    84672.62   1029.80 o 
   3   1   3    78546.42    79602.56    971.46 o 
   5   1   3      717.50      816.59     27.82 o 
   7   1   3    22578.46    22509.46    335.12 o 
   9   1   3     9984.57     9621.99    144.25 o 
  11   1   3     1762.98     1879.48     53.23 o 
  13   1   3     2369.66     2431.28     64.69 o 
  15   1   3    19504.00    20260.09    286.83 o 
  17   1   3     1495.56     1342.17     72.30 o 
  19   1   3    17625.00    17939.42    473.93 o 
  21   1   3     2566.54     2608.04    106.94 o 
  23   1   3        3.42      -39.90     56.50 o 
  25   1   3      568.28      390.78    250.50 o 
  27   1   3     1223.60     1180.80    131.61 o 
  29   1   3      327.55      366.81    156.68 o 
 -32   2   3     1305.63     1250.00    138.02 o 
 -30   2   3      248.02      172.60    104.44 o 
 -28   2   3     2241.14     2216.66    114.50 o 
 -26   2   3      268.98      264.37     70.10 o 
 -24   2   3        3.54       21.53     49.60 o 
 -22   2   3     2127.02     2130.76     82.92 o 
 -20   2   3    10654.40    10064.66    210.19 o 
 -18   2   3     4277.69     4256.83    117.17 o 
 -16   2   3     4261.74     4130.87    108.61 o 
 -14   2   3     6021.83     6767.14    139.50 o 
 -12   2   3    17322.37    18836.68    303.89 o 
 -10   2   3    14768.76    14627.88    239.13 o 
  -8   2   3    37594.11    36596.80    543.32 o 
  -6   2   3    39184.19    39437.52    486.72 o 
  -4   2   3    67857.35    72465.78    887.83 o 
  -2   2   3    32903.64    33706.89    498.49 o 
   0   2   3     1354.45     1264.92     84.11 o 
   2   2   3     8658.54     8902.55    124.78 o 
   4   2   3    42673.73    42230.71    468.49 o 
   6   2   3    14759.97    13370.05    165.08 o 
   8   2   3    38781.13    37273.66    422.95 o 
  10   2   3    13651.40    13355.91    172.71 o 
  12   2   3    12524.92    12045.06    182.93 o 
  14   2   3     2353.44     2352.68     91.00 o 
  16   2   3     2964.15     3087.12    117.54 o 
  18   2   3      727.50      609.05     64.41 o 
  20   2   3      525.37      601.25     70.83 o 
  22   2   3     1899.39     1791.34     96.54 o 
  24   2   3      460.96      448.12     71.05 o 
  26   2   3        0.73      -96.09     64.06 o 
  28   2   3       14.96      -13.99    101.48 o 
 -31   3   3      516.31      328.90    121.08 o 
 -29   3   3     2468.68     2251.90    214.89 o 
 -27   3   3       51.73      -63.95     56.85 o 
 -25   3   3     1650.17     1565.29     84.25 o 
 -23   3   3     1401.34     1392.63     76.99 o 
 -21   3   3     1381.33     1320.14     82.22 o 
 -19   3   3     3656.41     3626.45    113.68 o 
 -17   3   3    14909.36    13821.76    253.65 o 
 -15   3   3       31.32       71.57     38.58 o 
 -13   3   3    24152.35    23739.32    381.87 o 
 -11   3   3    15967.68    15930.11    267.89 o 
  -9   3   3      515.40      604.48     31.56 o 
  -7   3   3    16623.37    16610.24    201.16 o 
  -5   3   3    16126.20    15931.41    221.26 o 
  -3   3   3        8.20      -19.07     25.15 o 
  -1   3   3    84039.21    86281.55   1680.43 o 
   1   3   3    13636.74    12756.61    158.38 o 
   3   3   3     4672.85     4403.68     83.44 o 
   5   3   3    38244.52    36158.20    467.83 o 
   7   3   3     1686.98     1527.38     77.40 o 
   9   3   3     9312.82     8717.04    144.79 o 
  11   3   3    10546.59     9804.54    163.38 o 
  13   3   3     3231.22     2963.24     85.06 o 
  15   3   3      182.60      141.12     43.47 o 
  17   3   3    10442.55    10425.63    223.81 o 
  19   3   3      403.20      407.96     68.82 o 
  21   3   3     3232.03     3082.84    128.05 o 
  23   3   3      493.21      420.20    139.55 o 
  25   3   3     1128.85      974.83     94.83 o 
  27   3   3       15.25      -80.87     89.69 o 
 -28   4   3       34.21      -52.87     68.05 o 
 -26   4   3        0.13      -92.67     61.78 o 
 -24   4   3      604.65      592.20     70.41 o 
 -22   4   3     1019.50     1163.68     83.53 o 
 -20   4   3      195.50      212.90     62.65 o 
 -18   4   3     2034.37     1804.39    139.83 o 
 -16   4   3      140.14      120.25     51.41 o 
 -14   4   3       23.95        8.66     43.36 o 
 -12   4   3      141.18      193.52     53.48 o 
 -10   4   3     7100.46     7000.44    150.28 o 
  -8   4   3     1963.94     1875.88     54.98 o 
  -6   4   3     8089.35     7773.36    118.60 o 
  -4   4   3      341.55      338.12     68.51 o 
  -2   4   3    11123.16    11303.56    208.08 o 
   0   4   3       46.98       17.27     36.29 o 
   2   4   3     2445.20     2474.77     57.88 o 
   4   4   3      935.90      931.87     45.76 o 
   6   4   3     6629.99     6201.00    116.65 o 
   8   4   3     2985.07     2907.11     80.55 o 
  10   4   3     7957.25     7533.12    140.80 o 
  12   4   3      343.69      428.13     45.75 o 
  14   4   3      625.98      648.47     54.33 o 
  16   4   3      297.92      264.93     62.54 o 
  18   4   3      337.87      385.27     69.55 o 
  20   4   3      193.97      173.90     88.48 o 
  22   4   3      488.39      395.08    146.97 o 
  24   4   3      398.44      304.05    112.75 o 
 -25   5   3       19.26       48.99     68.75 o 
 -23   5   3       83.29       60.79     65.35 o 
 -21   5   3       27.25       81.45     56.58 o 
 -19   5   3     1772.16     1870.16    142.03 o 
 -17   5   3      224.56      171.36     91.87 o 
 -15   5   3       35.39       26.74     55.81 o 
 -13   5   3      815.64     1026.57     72.02 o 
 -11   5   3      739.44      673.94     64.88 o 
  -9   5   3      542.51      457.06     48.94 o 
  -7   5   3     8658.21     8890.38    157.05 o 
  -5   5   3     4060.32     4030.02     80.47 o 
  -3   5   3      953.75      913.71     54.71 o 
  -1   5   3       51.83       55.29     44.68 o 
   1   5   3       55.83      139.55     39.36 o 
   3   5   3     1042.55      952.79     67.98 o 
   5   5   3     2143.49     2129.82     93.32 o 
   7   5   3     6514.81     6163.57    157.54 o 
   9   5   3     5830.81     5406.46    192.60 o 
  11   5   3      874.74     1009.73    102.99 o 
  13   5   3      851.76      836.97    101.79 o 
  15   5   3      802.41      875.78    107.75 o 
  17   5   3      168.47      180.94     91.88 o 
  19   5   3     1899.49     1893.75    148.92 o 
  21   5   3      590.27      535.95    113.66 o 
 -20   6   3        8.61      -14.90     74.18 o 
 -18   6   3      346.42      401.31     77.92 o 
 -16   6   3      258.14      258.36     72.48 o 
 -14   6   3        8.93       12.85     88.19 o 
 -12   6   3      960.52      906.85     78.95 o 
 -10   6   3        0.72       11.11     57.21 o 
  -8   6   3        0.37      -45.88     47.40 o 
  -6   6   3     1297.57     1578.31     75.14 o 
  -4   6   3       45.86      -13.01     56.86 o 
  -2   6   3     1952.64     2241.78    100.35 o 
   0   6   3      660.39      598.04     84.22 o 
   2   6   3        2.22      -39.36     65.95 o 
   4   6   3        0.14      -66.14     70.09 o 
   6   6   3     2291.06     2352.59    137.32 o 
   8   6   3     1176.65     1011.25    110.04 o 
  10   6   3     2786.18     2596.51    239.67 o 
  12   6   3      122.46      188.15     89.91 o 
  14   6   3      461.60      377.72    100.94 o 
  -9   7   3      871.66      601.79    157.95 o 
  -7   7   3      684.29      820.29    111.55 o 
  -5   7   3      547.94      520.39    104.50 o 
  -3   7   3      600.10      700.39    109.52 o 
  -1   7   3      141.74      214.95     86.03 o 
   1   7   3       74.65      163.40     87.59 o 
   3   7   3      636.14      552.42    103.47 o 
   5   7   3      285.41      393.27    104.52 o 
 -34   0   4      489.85      846.23    182.14 o 
 -32   0   4      466.42      199.37    140.37 o 
 -28   0   4     1810.66     1746.36    172.24 o 
 -26   0   4      425.36      698.17    123.87 o 
 -24   0   4    14861.24    15118.53    518.56 o 
 -22   0   4    40346.49    43154.89    802.77 o 
 -20   0   4    14143.13    14232.08    329.64 o 
 -18   0   4    17659.42    19297.44    598.45 o 
 -16   0   4    15939.75    17362.82    544.21 o 
 -14   0   4    71941.90    75306.01   1335.43 o 
 -12   0   4    30016.65    32378.50    845.82 o 
 -10   0   4    58312.43    60769.38   1066.57 o 
  -8   0   4    64194.94    65681.90   1140.20 o 
  -6   0   4    18213.38    17695.95    474.58 o 
  -4   0   4   125733.37   125595.15   3196.02 o 
  -2   0   4   167170.73   179187.27   4567.37 o 
   0   0   4    33019.23    36417.23    693.92 o 
   2   0   4     1127.60      993.74     46.38 o 
   4   0   4    31157.43    30569.32    954.30 o 
   6   0   4     4810.45     5053.55    116.48 o 
   8   0   4     3180.01     3098.79     89.37 o 
  10   0   4    12456.15    11452.55    241.02 o 
  12   0   4     1683.65     1948.92     83.74 o 
  14   0   4    21615.58    21867.20    780.41 o 
  16   0   4     6424.18     5924.58    168.31 o 
  18   0   4     2944.13     3081.48    127.58 o 
  20   0   4     4211.34     4456.66    287.32 o 
  22   0   4    15638.88    15294.44    540.92 o 
  24   0   4     2115.66     1971.01    192.77 o 
  26   0   4     2030.33     2341.55    225.02 o 
  28   0   4     2879.87     2817.60    241.87 o 
 -35   1   4      635.24      687.12    199.91 o 
 -33   1   4     1298.11     1367.95    141.27 o 
 -31   1   4     1597.75     1813.29    140.96 o 
 -29   1   4     1943.71     1921.39    139.96 o 
 -27   1   4      194.50       39.67     83.98 o 
 -25   1   4      186.17      254.00     59.88 o 
 -23   1   4      273.66      347.19     73.46 o 
 -21   1   4    10020.68    10171.22    215.97 o 
 -19   1   4    24134.72    24423.89    520.05 o 
 -17   1   4    19027.66    18657.31    317.60 o 
 -15   1   4    15464.06    14183.42    245.91 o 
 -13   1   4    11166.51    11038.15    218.44 o 
 -11   1   4     2534.28     2789.27    117.36 o 
  -9   1   4     2244.82     2428.76     61.86 o 
  -7   1   4     7776.23     8057.95    250.48 o 
  -5   1   4    89779.58    91885.02   1309.94 o 
  -3   1   4    63778.40    67585.53    825.42 o 
  -1   1   4    10927.03    11314.31    172.39 o 
   1   1   4     2112.53     2343.10     61.58 o 
   3   1   4     4195.08     4305.63     70.48 o 
   5   1   4     1098.31     1154.02     34.58 o 
   7   1   4     1889.08     1767.08     45.42 o 
   9   1   4     8074.20     8149.44    148.90 o 
  11   1   4      240.30      245.87     34.82 o 
  13   1   4      912.51      869.72     53.81 o 
  15   1   4      580.62      470.36     41.79 o 
  17   1   4     4127.25     4053.43    135.24 o 
  19   1   4     3586.16     3348.39    134.99 o 
  21   1   4     4177.60     4503.57    139.29 o 
  23   1   4     1337.77     1356.46     91.43 o 
  25   1   4      926.93      833.56    125.15 o 
  27   1   4       28.18      -68.83    102.22 o 
  29   1   4      372.53      365.90    125.16 o 
 -34   2   4      158.19      158.46    175.73 o 
 -32   2   4      552.18      550.10    120.94 o 
 -30   2   4        9.66      -34.54     85.11 o 
 -28   2   4     4792.80     4618.40    156.03 o 
 -26   2   4     2607.65     2369.26    170.55 o 
 -24   2   4     6329.38     5674.48    137.64 o 
 -22   2   4       14.55      -70.85     47.23 o 
 -20   2   4     1555.72     1513.28     92.68 o 
 -18   2   4     5031.58     4484.61    158.17 o 
 -16   2   4    20628.71    19700.79    328.38 o 
 -14   2   4       22.91       33.15     29.42 o 
 -12   2   4    27388.48    27358.47    422.67 o 
 -10   2   4     2640.53     2910.30     73.06 o 
  -8   2   4     2800.67     2764.64     68.75 o 
  -6   2   4     8428.38     8820.87    111.47 o 
  -4   2   4     9057.10     8904.59    148.67 o 
  -2   2   4     4018.48     4209.35    152.97 o 
   0   2   4    34459.06    35586.31    390.73 o 
   2   2   4      786.84      904.57     33.26 o 
   4   2   4      960.49      906.14     29.06 o 
   6   2   4    20059.37    19914.43    236.97 o 
   8   2   4     7964.93     7580.14    109.20 o 
  10   2   4    18929.60    18866.48    264.35 o 
  12   2   4    14691.92    14070.91    321.99 o 
  14   2   4      332.79      498.16     53.30 o 
  16   2   4      223.74      131.84     46.47 o 
  18   2   4    11526.63    11802.07    240.61 o 
  20   2   4     2295.99     2283.83    198.21 o 
  22   2   4     1056.83     1259.38     90.11 o 
  24   2   4      445.14      583.77     78.35 o 
  26   2   4       30.26       -3.23     71.64 o 
  28   2   4       72.16       -5.34    112.69 o 
 -31   3   4      833.79      685.52    114.84 o 
 -29   3   4      185.21       15.22    119.34 o 
 -27   3   4     1350.36     1434.86    100.13 o 
 -25   3   4      129.57      108.59     57.61 o 
 -23   3   4     1741.95     1568.34     94.27 o 
 -21   3   4     3171.90     3230.89    114.33 o 
 -19   3   4      226.71      226.06     59.62 o 
 -17   3   4     2650.37     2712.83    156.45 o 
 -15   3   4      855.84      759.52     57.49 o 
 -13   3   4      434.98      435.66     43.62 o 
 -11   3   4     7842.39     8357.57    129.28 o 
  -9   3   4     1051.01     1128.92     36.82 o 
  -7   3   4      234.67      196.01     23.08 o 
  -5   3   4      868.67      991.92     58.04 o 
  -3   3   4     2572.31     2319.62     69.09 o 
  -1   3   4     4987.71     5343.39     90.85 o 
   1   3   4      124.75      151.48     19.61 o 
   3   3   4       21.57       13.14     22.35 o 
   5   3   4      350.50      314.84     28.33 o 
   7   3   4        2.86        2.79     21.53 o 
   9   3   4     7746.11     7941.39    119.24 o 
  11   3   4     4045.18     4074.22     95.10 o 
  13   3   4      543.98      554.84     47.36 o 
  15   3   4     4516.52     4305.57    136.25 o 
  17   3   4      344.81      529.12     93.09 o 
  19   3   4      557.86      584.09     77.63 o 
  21   3   4     1602.23     1512.25    102.08 o 
  23   3   4        7.39       86.58     90.42 o 
  25   3   4        0.43      -66.83    155.20 o 
 -30   4   4      363.58      226.48     77.84 o 
 -28   4   4     2046.50     2328.73    112.92 o 
 -26   4   4      261.06      229.82     65.66 o 
 -24   4   4     4059.99     4270.78    126.04 o 
 -22   4   4     1022.87     1014.31     85.33 o 
 -20   4   4      578.52      748.71     73.40 o 
 -18   4   4     1940.67     2203.03     97.71 o 
 -16   4   4     7529.73     7307.28    231.88 o 
 -14   4   4     3551.00     3585.78    112.86 o 
 -12   4   4    22701.96    22707.76    375.39 o 
 -10   4   4      737.27      793.27     56.07 o 
  -8   4   4     1166.32     1331.48     47.59 o 
  -6   4   4    13477.60    13124.48    161.05 o 
  -4   4   4    12554.01    12923.46    229.47 o 
  -2   4   4    11636.92    11528.24    210.81 o 
   0   4   4     5679.38     5497.95     88.57 o 
   2   4   4     1437.55     1449.19     45.09 o 
   4   4   4     1785.78     1788.95     76.78 o 
   6   4   4     5773.51     5615.29    109.26 o 
   8   4   4    10609.09    10301.60    206.70 o 
  10   4   4        1.95       31.15     44.91 o 
  12   4   4     1241.23     1329.87     76.47 o 
  14   4   4      604.61      763.82     90.23 o 
  16   4   4      204.09      198.51     79.60 o 
  18   4   4      895.58      948.64    108.19 o 
  20   4   4     2301.85     2128.24    145.61 o 
  22   4   4       41.52      -38.05     88.54 o 
  24   4   4     2124.64     2090.83    173.89 o 
 -25   5   4      633.78      572.47     79.33 o 
 -23   5   4     1169.18     1112.39     94.01 o 
 -21   5   4      750.75      793.03     79.96 o 
 -19   5   4      352.62      344.68     67.20 o 
 -17   5   4     2379.03     2485.94    138.99 o 
 -15   5   4      177.12       61.64     52.31 o 
 -13   5   4     5019.90     5217.92    141.64 o 
 -11   5   4       13.58      -49.97     50.72 o 
  -9   5   4       16.87        3.29     40.93 o 
  -7   5   4      342.82      407.42     73.18 o 
  -5   5   4     2779.20     2884.72     85.49 o 
  -3   5   4      131.95      158.78     47.40 o 
  -1   5   4     3077.79     3005.79    103.77 o 
   1   5   4      162.59      182.99     41.01 o 
   3   5   4       20.88       94.35     61.50 o 
   5   5   4      126.16      206.63     69.34 o 
   7   5   4     2556.77     2627.22    135.78 o 
   9   5   4        8.59       -9.16     66.99 o 
  11   5   4       47.75        7.31     72.32 o 
  13   5   4       52.65       56.72     79.53 o 
  15   5   4      250.48      262.73     91.77 o 
  17   5   4       24.71       20.87     86.41 o 
  19   5   4     1171.42     1425.10    137.31 o 
 -20   6   4      194.57       65.76     64.81 o 
 -18   6   4      207.80      214.53     74.23 o 
 -16   6   4       93.97       74.41     65.44 o 
 -14   6   4     1610.09     1575.35     94.58 o 
 -12   6   4      167.69       71.53     62.48 o 
 -10   6   4      315.39      266.48     79.53 o 
  -8   6   4      575.98      524.81     68.70 o 
  -6   6   4      185.54      149.04     81.75 o 
  -4   6   4     1328.80     1277.51    101.84 o 
  -2   6   4     1980.27     2295.84    106.66 o 
   0   6   4      126.77      160.42     74.71 o 
   2   6   4      215.51      300.95     81.98 o 
   4   6   4      448.54      357.01    113.98 o 
   6   6   4      600.77      857.22    102.10 o 
   8   6   4     4566.10     4240.22    180.46 o 
  10   6   4     5662.02     5774.49    217.27 o 
  12   6   4      273.69      162.47     91.47 o 
  14   6   4      290.64      379.69    108.16 o 
  -9   7   4        0.95      -19.42    145.50 o 
  -7   7   4      330.09      238.76     72.62 o 
  -5   7   4      470.57      649.21     84.27 o 
  -3   7   4      974.75     1073.82     91.89 o 
  -1   7   4        1.17      -77.79     78.01 o 
   1   7   4       10.46       44.14     88.34 o 
   3   7   4       11.29      215.07     97.18 o 
 -35   1   5       10.11       33.58    182.33 o 
 -33   1   5     3124.83     3381.68    194.33 o 
 -31   1   5      723.82      739.75    118.60 o 
 -29   1   5      221.74       82.06     84.20 o 
 -27   1   5      213.03      155.60     59.36 o 
 -25   1   5    16483.69    16369.99    842.96 o 
 -23   1   5      626.29      629.74     87.07 o 
 -21   1   5    14990.64    14633.26    276.07 o 
 -19   1   5     1961.59     1910.06     83.08 o 
 -17   1   5      382.34      264.04     40.39 o 
 -15   1   5    32378.95    33271.39   1644.19 o 
 -13   1   5    85166.45    79365.45   3126.24 o 
 -11   1   5      174.16      254.44     55.48 o 
  -9   1   5    15485.59    14895.01    235.34 o 
  -7   1   5     1971.46     2184.02     53.69 o 
  -5   1   5     9317.29     9207.78     93.65 o 
  -3   1   5   223528.64   237264.20   3248.20 o 
  -1   1   5   271663.84   278042.00   3805.56 o 
   1   1   5      498.68      462.82     19.32 o 
   3   1   5    29036.94    27634.63    472.23 o 
   5   1   5      894.32      903.48     40.66 o 
   7   1   5     5501.34     5327.45     91.19 o 
   9   1   5     4320.74     4589.09     86.83 o 
  11   1   5    20572.06    19816.87    275.43 o 
  13   1   5      735.16      821.94     45.84 o 
  15   1   5    19881.57    20328.31    298.07 o 
  17   1   5     1921.35     1968.13     89.83 o 
  19   1   5      119.53      139.69     57.81 o 
  21   1   5      882.02      944.55     81.67 o 
  23   1   5      884.91      988.82     86.40 o 
  25   1   5      320.58      169.29    101.42 o 
  27   1   5     1914.17     2006.55    158.39 o 
 -34   2   5      357.28      238.60    124.69 o 
 -32   2   5     1915.24     2052.94    182.87 o 
 -30   2   5     4271.52     4389.95    164.02 o 
 -28   2   5     2579.61     2598.65    164.77 o 
 -26   2   5     8096.72     7720.86    166.04 o 
 -24   2   5      716.65      685.40     74.23 o 
 -22   2   5      122.34      219.89     62.97 o 
 -20   2   5     5298.37     4995.49    132.68 o 
 -18   2   5     4207.71     4194.26    114.12 o 
 -16   2   5      695.36      511.18     44.64 o 
 -14   2   5    38413.44    41498.84    627.29 o 
 -12   2   5      344.55      389.69     35.01 o 
 -10   2   5     1403.48     1351.17     50.68 o 
  -8   2   5    18098.69    18743.81    216.41 o 
  -6   2   5     5722.45     5138.20     68.04 o 
  -4   2   5      642.57      499.05     23.63 o 
  -2   2   5     6720.96     6357.47     97.83 o 
   0   2   5      861.24      910.34     38.08 o 
   2   2   5     6119.39     6242.97     99.83 o 
   4   2   5      165.68      249.31     51.23 o 
   6   2   5    39215.34    38482.04    493.83 o 
   8   2   5    16332.86    15570.69    223.47 o 
  10   2   5     6810.13     6572.76    175.56 o 
  12   2   5     3109.79     2918.39     75.65 o 
  14   2   5       43.89       45.32     43.73 o 
  16   2   5      136.54       99.44     50.80 o 
  18   2   5     4879.09     4984.08    143.69 o 
  20   2   5     5281.15     5242.37    152.18 o 
  22   2   5     1995.53     2013.93    111.76 o 
  24   2   5     1042.07      860.83     86.32 o 
  26   2   5       36.92      -67.44     75.62 o 
 -33   3   5      214.80      132.22     93.23 o 
 -31   3   5       45.68      -27.20     76.80 o 
 -29   3   5       29.42       23.57     63.68 o 
 -27   3   5     5670.21     5537.59    148.69 o 
 -25   3   5       35.04      -14.90     61.98 o 
 -23   3   5    15067.41    14435.08    284.49 o 
 -21   3   5      873.70      926.09     98.30 o 
 -19   3   5      617.35      585.20     58.04 o 
 -17   3   5     2460.18     2313.13    105.35 o 
 -15   3   5     4307.96     3801.53    164.66 o 
 -13   3   5     2428.92     2367.98     78.75 o 
 -11   3   5    22687.82    22353.43    297.97 o 
  -9   3   5       84.07       97.79     20.76 o 
  -7   3   5      423.31      461.00     27.53 o 
  -5   3   5     2979.48     3062.78     95.37 o 
  -3   3   5    17956.58    17302.34    279.05 o 
  -1   3   5     1431.75     1370.39     69.59 o 
   1   3   5    43933.01    41990.64    532.70 o 
   3   3   5      452.63      569.13     28.22 o 
   5   3   5     2183.72     2074.74     51.28 o 
   7   3   5     4307.01     4327.60     78.35 o 
   9   3   5    21224.08    20584.19    256.24 o 
  11   3   5      229.80      239.17     47.66 o 
  13   3   5    11280.92    10953.79    222.47 o 
  15   3   5     1303.54     1346.57     93.05 o 
  17   3   5     3957.59     3961.10    143.24 o 
  19   3   5     2430.57     2221.41    135.37 o 
  21   3   5      994.44      946.05    112.62 o 
  23   3   5     1118.79     1049.56    124.59 o 
  25   3   5     2242.04     2289.95    161.22 o 
 -30   4   5      353.90      243.21     76.83 o 
 -28   4   5     1301.95     1220.89     91.60 o 
 -26   4   5        1.67      105.08     62.89 o 
 -24   4   5       40.31      -16.20     63.86 o 
 -22   4   5     1561.18     1571.44     92.60 o 
 -20   4   5       45.13       59.80     56.30 o 
 -18   4   5     2721.22     2522.64    102.72 o 
 -16   4   5     4316.03     4124.11    121.67 o 
 -14   4   5      590.72      570.29     55.99 o 
 -12   4   5      613.03      621.30     55.66 o 
 -10   4   5     2801.81     2650.46     76.56 o 
  -8   4   5      138.50      120.92     29.58 o 
  -6   4   5     1681.68     1670.30     74.33 o 
  -4   4   5      580.90      568.28     45.51 o 
  -2   4   5      819.57      928.74     42.09 o 
   0   4   5     1482.27     1603.43     54.84 o 
   2   4   5       64.73       89.46     38.30 o 
   4   4   5     1703.40     1528.26     71.77 o 
   6   4   5      751.79      691.79     54.57 o 
   8   4   5     4805.66     4519.61    160.40 o 
  10   4   5      958.71      972.50     90.37 o 
  12   4   5      774.33      710.46     85.77 o 
  14   4   5      940.42      981.41    100.11 o 
  16   4   5       11.82       49.58     74.80 o 
  18   4   5        0.53       -9.00     81.91 o 
  20   4   5      768.30      931.73    123.15 o 
  22   4   5       33.51       94.01    113.80 o 
 -25   5   5     2487.71     2369.26    110.07 o 
 -23   5   5      479.22      580.28     83.21 o 
 -21   5   5       28.63      136.67     84.92 o 
 -19   5   5      147.80      203.18     64.56 o 
 -17   5   5      784.29      716.23     76.64 o 
 -15   5   5     1615.89     1535.57     85.72 o 
 -13   5   5     7758.22     7515.32    214.21 o 
 -11   5   5     4479.98     4893.20    137.61 o 
  -9   5   5     1612.49     1507.63     68.45 o 
  -7   5   5      764.97      813.08     56.44 o 
  -5   5   5     2987.38     3028.31     88.26 o 
  -3   5   5     2586.40     2597.23    121.93 o 
  -1   5   5      320.51      244.53     80.44 o 
   1   5   5     2004.90     2009.02    284.38 o 
   3   5   5     1630.76     1351.77    176.64 o 
   5   5   5      179.52      110.53    132.12 o 
   7   5   5       19.16       55.68     63.59 o 
   9   5   5     1345.56     1294.33    140.73 o 
  11   5   5     1062.77      939.98    105.56 o 
  13   5   5     2858.91     2782.64    154.26 o 
  15   5   5      260.79      128.96     89.17 o 
  17   5   5        0.67     -109.79     91.80 o 
  19   5   5       90.28      130.30     95.80 o 
 -20   6   5       33.73       23.75     71.88 o 
 -18   6   5      242.07      445.71    141.84 o 
 -16   6   5       96.19      155.63    125.52 o 
 -14   6   5        2.43      -38.73     82.09 o 
 -12   6   5      886.19      836.30    101.32 o 
 -10   6   5      414.36      653.81    112.21 o 
  -8   6   5       68.24       17.56     58.51 o 
  -6   6   5      119.08      149.34     78.40 o 
  -4   6   5      336.03      439.23     88.33 o 
  -2   6   5       14.97      -45.17     53.99 o 
   0   6   5      170.97      263.40     79.03 o 
   2   6   5      362.68      259.75     81.72 o 
   4   6   5       23.45       54.00     75.37 o 
   6   6   5      104.30       27.94     81.88 o 
   8   6   5      326.22      492.17    100.89 o 
  10   6   5       58.73       46.15    240.05 o 
  12   6   5      565.39      536.43    102.94 o 
  -9   7   5      483.70      598.87     92.26 o 
  -7   7   5       27.68       26.42     71.64 o 
  -5   7   5       35.92      -45.75     68.85 o 
  -3   7   5       46.22       69.08     61.06 o 
  -1   7   5      879.59      970.46    192.60 o 
   1   7   5      415.03      401.86     93.86 o 
 -34   0   6      178.90      112.15    137.07 o 
 -32   0   6     1056.59      961.67    162.35 o 
 -30   0   6      785.94      815.81    156.12 o 
 -28   0   6     3780.27     3887.56    241.14 o 
 -26   0   6     2298.07     2711.69    197.90 o 
 -24   0   6    22324.37    23604.61    732.58 o 
 -22   0   6     4844.11     4694.17    238.57 o 
 -20   0   6    22081.17    23532.78    721.22 o 
 -18   0   6     9133.59     8729.50    256.53 o 
 -16   0   6    58162.20    65206.37   1257.37 o 
 -14   0   6     4331.67     4331.59    123.21 o 
 -12   0   6   107656.79   108521.15   1506.39 o 
 -10   0   6     8654.00     8589.13    140.26 o 
  -8   0   6    95910.55    95075.72   1310.73 o 
  -6   0   6    38206.19    38067.98    534.13 o 
  -4   0   6    17025.58    18142.10    255.62 o 
  -2   0   6   217238.75   219831.09   5686.96 o 
   0   0   6   139654.30   141660.73   2966.79 o 
   2   0   6     1446.40     1317.67     55.89 o 
   4   0   6    88763.77    86494.52   1627.15 o 
   6   0   6    22608.94    23951.84    579.40 o 
   8   0   6    30703.22    32628.66    597.33 o 
  10   0   6     3926.55     4737.27    132.16 o 
  12   0   6    25763.96    24935.65    484.50 o 
  14   0   6     1360.20     1576.19     85.84 o 
  16   0   6    28767.62    29412.73    977.94 o 
  18   0   6      103.35       72.69     63.01 o 
  20   0   6     1029.76     1228.65    190.95 o 
  22   0   6     2231.02     2280.31    195.70 o 
  24   0   6     2925.98     2774.36    231.61 o 
  26   0   6        1.69        1.47    139.27 o 
 -35   1   6       89.62       70.35    121.31 o 
 -33   1   6      413.91      632.98    199.37 o 
 -31   1   6     1009.64     1144.13    131.14 o 
 -29   1   6     1903.08     2146.73    239.51 o 
 -27   1   6       37.57        3.30     81.92 o 
 -25   1   6      713.26      847.29     96.74 o 
 -23   1   6     4245.67     4505.97    136.12 o 
 -21   1   6     6604.91     6047.62    149.76 o 
 -19   1   6     8234.25     8197.32    173.23 o 
 -17   1   6    10171.44     9108.27    178.60 o 
 -15   1   6      306.77      569.47     42.11 o 
 -13   1   6     7603.94     7058.48    281.29 o 
 -11   1   6     1168.18     1095.54     47.36 o 
  -9   1   6    33241.30    33837.62    550.94 o 
  -7   1   6    34076.59    34257.16    340.16 o 
  -5   1   6     1646.88     1593.63     85.84 o 
  -3   1   6   355136.75   359447.88   4920.09 o 
  -1   1   6    19110.18    19286.61    361.71 o 
   1   1   6       61.72       68.82     13.67 o 
   3   1   6       70.04       61.54     15.88 o 
   5   1   6     4906.67     5089.01     86.75 o 
   7   1   6    13979.62    13392.15    191.08 o 
   9   1   6    24732.75    25530.63    341.92 o 
  11   1   6     6005.46     6129.33    131.19 o 
  13   1   6     2069.35     2024.90     67.72 o 
  15   1   6      554.72      606.12     49.11 o 
  17   1   6      112.01      104.34     52.05 o 
  19   1   6     1065.21     1033.79     95.27 o 
  21   1   6       64.81       -0.08     61.00 o 
  23   1   6     2161.65     2365.36    175.80 o 
  25   1   6      258.95      229.61     98.21 o 
  27   1   6      238.71      256.80    113.98 o 
 -34   2   6     1902.82     1784.82    173.36 o 
 -32   2   6     1738.57     1897.19    162.90 o 
 -30   2   6      623.16      596.30     85.97 o 
 -28   2   6      568.24      478.61    102.79 o 
 -26   2   6     5723.93     5490.24    166.54 o 
 -24   2   6     4751.33     4481.87    191.18 o 
 -22   2   6     8382.02     7822.18    295.12 o 
 -20   2   6     4115.74     3936.05    172.83 o 
 -18   2   6      540.39      527.87     51.12 o 
 -16   2   6      185.86      287.65     39.54 o 
 -14   2   6    10899.41    10637.51    245.64 o 
 -12   2   6      609.96      629.66     38.98 o 
 -10   2   6    18548.78    17835.32    236.45 o 
  -8   2   6      843.98      797.18     27.17 o 
  -6   2   6     3238.32     3567.43     57.98 o 
  -4   2   6    10512.74    11964.96    165.61 o 
  -2   2   6    45150.25    46664.23    506.68 o 
   0   2   6    16429.29    16401.93    221.42 o 
   2   2   6    59915.57    62287.73    774.70 o 
   4   2   6     4786.89     4717.75     87.00 o 
   6   2   6     6753.69     6728.21    159.19 o 
   8   2   6      362.58      341.64     32.43 o 
  10   2   6     1224.07     1173.76     49.42 o 
  12   2   6    14480.23    13759.60    462.42 o 
  14   2   6    12140.58    12467.38    240.80 o 
  16   2   6      739.28      693.14     66.70 o 
  18   2   6     2110.80     2309.29    100.89 o 
  20   2   6      439.36      444.89     68.75 o 
  22   2   6      397.44      187.41     71.05 o 
  24   2   6      994.71      652.33    207.62 o 
  26   2   6      752.54      769.90    118.95 o 
 -33   3   6      365.71      261.12    113.38 o 
 -31   3   6       42.31       -7.31     68.25 o 
 -29   3   6      444.41      307.71    141.29 o 
 -27   3   6     1547.83     1442.24    174.65 o 
 -25   3   6      123.08       64.94     63.04 o 
 -23   3   6       73.81       75.92     56.38 o 
 -21   3   6      314.67      351.61     56.15 o 
 -19   3   6     1160.60     1344.88     72.64 o 
 -17   3   6     2214.60     2194.99     87.29 o 
 -15   3   6      986.44      986.58     56.67 o 
 -13   3   6     3816.21     3823.77    100.21 o 
 -11   3   6     1182.33     1270.70     43.23 o 
  -9   3   6      979.12      923.12     34.02 o 
  -7   3   6     2378.62     2222.22     58.46 o 
  -5   3   6       28.08       44.41     41.88 o 
  -3   3   6      686.34      613.42     28.51 o 
  -1   3   6     6929.00     7360.58     97.76 o 
   1   3   6      230.64      283.47     25.96 o 
   3   3   6       38.82       50.43     20.23 o 
   5   3   6      103.69      110.83     24.10 o 
   7   3   6      478.75      412.27     32.01 o 
   9   3   6     2400.58     2355.99     71.34 o 
  11   3   6       23.32        0.92     42.80 o 
  13   3   6       82.53      125.39     50.72 o 
  15   3   6     1709.58     1606.74    114.59 o 
  17   3   6      728.34      742.76    176.64 o 
  19   3   6      644.51      655.99     99.82 o 
  21   3   6      113.43       86.72     84.54 o 
  23   3   6       45.17     -113.63     93.69 o 
 -30   4   6      223.03      257.60     75.50 o 
 -28   4   6        1.66      -89.40     78.08 o 
 -26   4   6     1305.06     1258.43     97.88 o 
 -24   4   6      963.72      891.32     86.05 o 
 -22   4   6     8566.80     9067.86    208.66 o 
 -20   4   6     1137.86     1095.67     79.10 o 
 -18   4   6     1615.35     1830.70     88.19 o 
 -16   4   6      185.90      140.62     50.32 o 
 -14   4   6    22314.37    22589.02    422.28 o 
 -12   4   6     1443.81     1342.53     68.64 o 
 -10   4   6    36727.40    37397.44    487.81 o 
  -8   4   6     2471.89     2264.54     60.27 o 
  -6   4   6     3239.21     3298.00     79.99 o 
  -4   4   6      311.22      378.96     76.02 o 
  -2   4   6     8480.69     8051.74    130.95 o 
   0   4   6        2.13      -25.65     26.86 o 
   2   4   6    19158.98    18385.48    390.58 o 
   4   4   6      661.69      580.60     70.67 o 
   6   4   6     6712.55     6302.85    193.40 o 
   8   4   6     2334.08     2026.72    114.52 o 
  10   4   6     1009.24     1088.14    143.49 o 
  12   4   6      315.72      335.83     77.09 o 
  14   4   6     6109.41     6194.63    214.46 o 
  16   4   6      323.44      270.13     85.25 o 
  18   4   6     1343.95     1333.12    121.91 o 
  20   4   6       65.49       -0.08     87.54 o 
  22   4   6     1054.99     1016.90    130.78 o 
 -27   5   6       72.46       79.55     70.31 o 
 -25   5   6      300.93      244.78     82.45 o 
 -23   5   6       95.97      146.08     81.77 o 
 -21   5   6     1045.77     1013.78     85.65 o 
 -19   5   6     1137.38     1063.49     84.55 o 
 -17   5   6      413.44      525.88     68.33 o 
 -15   5   6     2120.60     2203.39     97.42 o 
 -13   5   6     2325.03     2146.31     98.78 o 
 -11   5   6       19.51       -5.88     43.61 o 
  -9   5   6      861.58      965.81     71.82 o 
  -7   5   6     1612.47     1638.65     82.78 o 
  -5   5   6     6828.25     6718.76    153.74 o 
  -3   5   6     1093.51     1153.56     86.55 o 
  -1   5   6      516.77      558.21    134.50 o 
   1   5   6     1442.92     1490.14    100.93 o 
   3   5   6      216.24      148.93     66.97 o 
   5   5   6      610.15      555.45     82.98 o 
   7   5   6      893.46      815.09     91.84 o 
   9   5   6     3952.68     3646.57    163.23 o 
  11   5   6      108.65       56.12     74.73 o 
  13   5   6      822.23      818.39    106.85 o 
  15   5   6        1.06        2.58     82.30 o 
  17   5   6       71.67      -13.35     91.05 o 
 -20   6   6      402.72      276.67     97.13 o 
 -18   6   6      480.60      483.42     99.51 o 
 -16   6   6       49.54       44.20     85.94 o 
 -14   6   6       31.99      -99.68     77.68 o 
 -12   6   6     4641.08     5049.83    192.47 o 
 -10   6   6      674.38      621.49     86.92 o 
  -8   6   6     2330.23     2496.88    109.31 o 
  -6   6   6     1126.30     1212.70     88.16 o 
  -4   6   6      141.03      166.37     76.31 o 
  -2   6   6      257.65      258.02    110.51 o 
   0   6   6     2738.27     2883.67    147.88 o 
   2   6   6      520.20      433.49     84.63 o 
   4   6   6     2648.65     2422.36    249.95 o 
   6   6   6        8.06      128.93     81.54 o 
   8   6   6      120.98      170.70     87.74 o 
  10   6   6      479.62      356.49     97.19 o 
  12   6   6      520.17      282.73     99.53 o 
  -7   7   6        3.13        8.53     75.26 o 
  -5   7   6      355.25      395.90     78.13 o 
  -3   7   6      215.79      383.00    109.95 o 
  -1   7   6      104.67       87.23    107.20 o 
 -35   1   7     3897.13     3880.04    317.28 o 
 -33   1   7      777.68      841.99    121.71 o 
 -31   1   7     4253.76     4411.02    200.71 o 
 -29   1   7     1295.90     1334.63    285.85 o 
 -27   1   7      230.90      300.53    124.98 o 
 -25   1   7     2771.14     2863.80    117.05 o 
 -23   1   7    23892.21    23962.92    702.84 o 
 -21   1   7     1061.94     1190.50     70.60 o 
 -19   1   7    48635.59    48757.95    793.65 o 
 -17   1   7    10179.90    10293.28    242.24 o 
 -15   1   7     9345.22    10434.94    154.64 o 
 -13   1   7     3241.48     2865.56     96.17 o 
 -11   1   7    32046.15    31410.92    774.06 o 
  -9   1   7     4187.40     4224.67    112.34 o 
  -7   1   7    70785.36    69422.92    674.46 o 
  -5   1   7     3840.57     3908.15     62.49 o 
  -3   1   7    13935.50    15041.33    228.31 o 
  -1   1   7     2359.15     2696.31     83.47 o 
   1   1   7    20167.72    20958.03    272.17 o 
   3   1   7     8886.66     9290.56    135.67 o 
   5   1   7    25755.46    27275.05    360.49 o 
   7   1   7     4961.97     5192.95     94.88 o 
   9   1   7      997.96     1082.94     48.30 o 
  11   1   7        4.10       46.64     29.88 o 
  13   1   7     8756.86     8815.39    154.43 o 
  15   1   7     3413.91     3461.84    104.54 o 
  17   1   7    12480.02    12612.33    251.93 o 
  19   1   7     2458.85     2462.94    127.83 o 
  21   1   7      162.09       34.13     63.95 o 
  23   1   7       21.59      -97.61     65.07 o 
  25   1   7     1579.50     1576.57    147.80 o 
 -34   2   7     1147.10     1125.00    147.43 o 
 -32   2   7     2480.46     2680.62    177.58 o 
 -30   2   7     3249.63     3612.51    152.93 o 
 -28   2   7     2119.00     2317.39    117.21 o 
 -26   2   7     3296.14     3592.46    137.14 o 
 -24   2   7      102.49      145.18     61.41 o 
 -22   2   7     1087.27      987.76     70.07 o 
 -20   2   7     2629.93     2512.42     93.75 o 
 -18   2   7    14267.35    13880.17    250.37 o 
 -16   2   7    38854.58    38902.44    597.29 o 
 -14   2   7    18326.80    18929.91    310.06 o 
 -12   2   7     7185.13     6537.97    103.18 o 
 -10   2   7      832.08      929.88     29.75 o 
  -8   2   7       49.92       77.46     14.89 o 
  -6   2   7    23066.65    24400.81    315.89 o 
  -4   2   7    11329.89    11256.63    157.64 o 
  -2   2   7     1698.77     1321.95     65.11 o 
   0   2   7    16985.83    17329.48    234.47 o 
   2   2   7      614.88      635.28     36.43 o 
   4   2   7      733.79      774.17     43.00 o 
   6   2   7     2611.41     2414.28     62.31 o 
   8   2   7     6540.81     5741.66    107.62 o 
  10   2   7     1120.53     1071.86     49.57 o 
  12   2   7      401.79      422.05     58.15 o 
  14   2   7        0.94      -64.26     42.84 o 
  16   2   7       70.22       76.89     55.61 o 
  18   2   7     2132.58     2323.96    107.27 o 
  20   2   7     6053.47     5448.86    197.14 o 
  22   2   7      646.11      702.11    103.90 o 
  24   2   7      611.62      557.55    110.15 o 
 -33   3   7     1783.34     1748.62    108.21 o 
 -31   3   7     1613.33     1333.22     91.63 o 
 -29   3   7        2.93       12.09    107.11 o 
 -27   3   7      760.86      784.92     88.89 o 
 -25   3   7    11473.96    11099.23    242.25 o 
 -23   3   7     1122.78     1126.44     78.79 o 
 -21   3   7    18325.96    18582.40    333.12 o 
 -19   3   7     2166.14     2058.32     97.50 o 
 -17   3   7     1444.22     1456.97     70.24 o 
 -15   3   7     1379.70     1231.82     61.37 o 
 -13   3   7    15298.53    14874.90    256.95 o 
 -11   3   7      823.88      821.01     33.80 o 
  -9   3   7    38267.59    38015.13    480.43 o 
  -7   3   7      161.46      148.59     25.49 o 
  -5   3   7    12092.17    11166.35    217.01 o 
  -3   3   7     2047.60     2175.14     49.45 o 
  -1   3   7      553.29      493.60     31.19 o 
   1   3   7      223.67      237.62     34.28 o 
   3   3   7    26885.98    26066.89    351.88 o 
   5   3   7      551.65      592.20     39.18 o 
   7   3   7    10725.61    10321.38    168.16 o 
   9   3   7     5697.14     5530.59    173.08 o 
  11   3   7     1653.48     1726.13    103.51 o 
  13   3   7       95.58       48.99     84.11 o 
  15   3   7     6224.30     5857.65    198.65 o 
  17   3   7      223.84      219.56     81.60 o 
  19   3   7     4788.75     4359.03    374.72 o 
  21   3   7      559.03      610.47    103.82 o 
  23   3   7      219.69      164.80    135.79 o 
 -30   4   7      420.99      404.64     93.70 o 
 -28   4   7       14.61       41.79     76.55 o 
 -26   4   7        8.09       24.98     70.07 o 
 -24   4   7       13.29       82.55     64.25 o 
 -22   4   7      523.84      546.46     72.15 o 
 -20   4   7     3149.79     2813.72    115.71 o 
 -18   4   7       44.89       23.69     53.08 o 
 -16   4   7      111.32      108.36     54.62 o 
 -14   4   7     9024.25     8500.08    222.23 o 
 -12   4   7      253.23      184.50     39.52 o 
 -10   4   7     1114.62     1176.77     46.97 o 
  -8   4   7     3970.40     3808.23     77.92 o 
  -6   4   7       17.29       30.30     30.88 o 
  -4   4   7      751.58      759.73     82.09 o 
  -2   4   7     1744.05     1523.12     87.13 o 
   0   4   7      113.45      105.89     64.32 o 
   2   4   7     1648.56     1559.57     93.14 o 
   4   4   7      219.87      194.60     72.75 o 
   6   4   7      121.13      186.80     61.60 o 
   8   4   7      791.00      771.23     85.99 o 
  10   4   7      525.51      444.67     98.77 o 
  12   4   7      448.74      537.88    109.94 o 
  14   4   7      584.95      688.60     97.31 o 
  16   4   7      109.21       46.25     81.34 o 
  18   4   7       23.48     -109.82     91.80 o 
  20   4   7      238.67      304.01    105.96 o 
 -27   5   7      127.04      100.94     84.69 o 
 -25   5   7      443.79      471.93     83.21 o 
 -23   5   7      333.85      278.94     98.06 o 
 -21   5   7     1801.85     1922.50    101.15 o 
 -19   5   7      106.88       90.80     60.60 o 
 -17   5   7       39.78       69.92     59.40 o 
 -15   5   7      174.30      118.74     73.85 o 
 -13   5   7      637.47      615.76     83.96 o 
 -11   5   7     1218.42     1136.27     76.74 o 
  -9   5   7     5290.88     5822.64    148.24 o 
  -7   5   7     1166.70     1281.07     59.58 o 
  -5   5   7      235.80      276.32     53.52 o 
  -3   5   7      398.60      320.32     67.95 o 
  -1   5   7       31.75       61.44     61.72 o 
   1   5   7      834.10      924.35     85.85 o 
   3   5   7     1603.87     1633.88    108.83 o 
   5   5   7     2284.89     2355.51    220.82 o 
   7   5   7     1982.08     1748.86    117.25 o 
   9   5   7     1455.17     1407.95    113.03 o 
  11   5   7      151.74      124.61     77.76 o 
  13   5   7      451.31      401.46     97.33 o 
  15   5   7      826.66      968.55    307.12 o 
  17   5   7      716.54      845.38    119.13 o 
 -20   6   7       52.78       62.91    135.05 o 
 -18   6   7      402.60      440.06     98.77 o 
 -16   6   7       10.59       30.78    126.99 o 
 -14   6   7      159.72      239.74     85.19 o 
 -12   6   7      402.51      490.52     95.47 o 
 -10   6   7      772.40      839.42     84.54 o 
  -8   6   7      457.26      514.67     88.30 o 
  -6   6   7       77.03       98.24     54.48 o 
  -4   6   7       56.79      151.36     75.80 o 
  -2   6   7       16.32      145.79     96.02 o 
   0   6   7       30.67      -25.32     71.58 o 
   2   6   7      502.67      395.25     86.94 o 
   4   6   7      643.57      611.10     95.00 o 
   6   6   7      125.29       75.00     82.73 o 
   8   6   7       61.70       24.65     87.60 o 
  10   6   7       64.46       57.70     92.01 o 
  -5   7   7      272.62      265.37     74.10 o 
 -36   0   8     2417.14     2714.99    253.60 o 
 -32   0   8       59.46       -8.43    122.41 o 
 -30   0   8     2978.17     3334.37    230.88 o 
 -28   0   8       67.02      -39.95    108.84 o 
 -26   0   8     4892.50     4658.25    254.70 o 
 -24   0   8    19653.33    21304.62    682.01 o 
 -22   0   8    22420.63    24044.38    738.81 o 
 -20   0   8      333.48      416.96     67.26 o 
 -18   0   8    55520.30    59210.12   1088.43 o 
 -16   0   8    11733.73    12576.25    267.55 o 
 -14   0   8      551.80      589.20     34.31 o 
 -12   0   8    14235.76    14471.54    223.97 o 
 -10   0   8    24858.46    24402.25    355.14 o 
  -8   0   8    20748.36    20786.94    303.28 o 
  -6   0   8    12664.99    12093.61    153.72 o 
  -4   0   8    21015.57    20733.20    374.10 o 
  -2   0   8      337.96      365.22     26.63 o 
   0   0   8    34091.90    33620.66    627.77 o 
   2   0   8    37136.77    36590.00    652.12 o 
   4   0   8     3877.12     3829.12    102.09 o 
   6   0   8    23998.61    23904.74    449.98 o 
   8   0   8      802.50     1045.16     61.54 o 
  10   0   8      326.21      245.43     49.36 o 
  12   0   8     6211.52     6302.29    293.18 o 
  14   0   8    15664.08    15178.54    335.13 o 
  16   0   8      117.91       78.68     62.98 o 
  18   0   8    16357.46    18033.95   1102.17 o 
  20   0   8      209.97      170.42    127.17 o 
  22   0   8     1772.96     1487.23    190.93 o 
  24   0   8       91.94     -202.84    135.23 o 
 -37   1   8       78.56      -30.20    113.84 o 
 -35   1   8       71.77       14.27    145.86 o 
 -33   1   8     1765.76     1768.41    149.80 o 
 -31   1   8     1108.85     1226.98    125.65 o 
 -29   1   8     5389.14     5258.64    207.69 o 
 -27   1   8    10845.33    10766.68    313.55 o 
 -25   1   8     5078.53     5268.69    152.64 o 
 -23   1   8      426.65      454.99     59.90 o 
 -21   1   8      657.24      670.55     60.40 o 
 -19   1   8     4775.80     4957.72    167.30 o 
 -17   1   8    13339.43    13008.02    190.42 o 
 -15   1   8     6431.82     6539.18    208.57 o 
 -13   1   8      213.71      210.36     19.69 o 
 -11   1   8      822.46      852.99     32.66 o 
  -9   1   8     2620.85     2796.38     54.39 o 
  -7   1   8      307.14      177.56     14.24 o 
  -5   1   8    16966.10    17467.35    262.40 o 
  -3   1   8     2892.88     2750.35     80.20 o 
  -1   1   8      857.63      876.24     39.94 o 
   1   1   8     9854.94    10445.66    148.01 o 
   3   1   8     3049.20     3182.03     66.86 o 
   5   1   8      629.73      595.98     38.83 o 
   7   1   8    12248.33    11965.24    183.87 o 
   9   1   8    17628.73    18284.73    260.22 o 
  11   1   8     3416.70     3270.42    111.14 o 
  13   1   8     4595.50     4917.37    111.87 o 
  15   1   8       30.45       23.36     41.53 o 
  17   1   8     1087.96     1082.19     79.31 o 
  19   1   8     1751.83     1813.46     97.50 o 
  21   1   8       27.00       14.71     87.06 o 
  23   1   8     1016.73     1154.56    125.88 o 
  25   1   8      449.32      242.25    175.92 o 
 -36   2   8      293.78      142.26    135.42 o 
 -34   2   8       12.86       83.73    138.35 o 
 -32   2   8     1969.04     1713.33    186.19 o 
 -30   2   8     4198.82     4084.03    153.83 o 
 -28   2   8     1095.72     1185.31     95.12 o 
 -26   2   8     1054.18     1052.17     84.47 o 
 -24   2   8     3863.76     3438.84    121.49 o 
 -22   2   8        3.37      -66.12     44.08 o 
 -20   2   8     7350.59     6613.74    301.55 o 
 -18   2   8     4814.28     4357.01    122.31 o 
 -16   2   8     2702.22     2554.94     88.87 o 
 -14   2   8     1957.68     1717.39     47.53 o 
 -12   2   8      308.35      356.36     24.62 o 
 -10   2   8      201.53      238.58     18.63 o 
  -8   2   8     1899.27     1803.09     37.55 o 
  -6   2   8    12277.89    11759.61    164.40 o 
  -4   2   8    59307.58    62445.36    884.28 o 
  -2   2   8    25680.11    27011.13    403.84 o 
   0   2   8      250.56      281.89     21.35 o 
   2   2   8     2577.96     2428.03     56.88 o 
   4   2   8     9384.03     9094.31    142.39 o 
   6   2   8     6303.09     5815.79    105.78 o 
   8   2   8    12868.72    12375.70    189.95 o 
  10   2   8     1859.20     1913.94    105.79 o 
  12   2   8      374.44      444.60     44.83 o 
  14   2   8       68.86      102.55     50.45 o 
  16   2   8     3774.92     4039.41    195.15 o 
  18   2   8      958.43     1022.60    107.96 o 
  20   2   8      580.64      720.44    102.27 o 
  22   2   8       27.60     -133.58     89.05 o 
  24   2   8       21.93      -93.10    118.74 o 
 -33   3   8        0.85      -61.30     87.04 o 
 -31   3   8       97.13      -49.83     80.05 o 
 -29   3   8     1085.30     1313.04    196.32 o 
 -27   3   8       57.44        7.74     66.03 o 
 -25   3   8     2010.72     2036.15    104.71 o 
 -23   3   8      816.71      823.85     71.17 o 
 -21   3   8      187.41      227.08     53.76 o 
 -19   3   8      820.81      749.73     67.52 o 
 -17   3   8      544.16      671.03     56.19 o 
 -15   3   8     2886.04     2903.88    100.60 o 
 -13   3   8      292.39      285.78     28.38 o 
 -11   3   8     1631.41     1601.93     45.67 o 
  -9   3   8     1995.37     2124.49     52.14 o 
  -7   3   8       43.84       20.50     22.90 o 
  -5   3   8     1993.50     1896.05     74.76 o 
  -3   3   8      191.92      257.75     26.18 o 
  -1   3   8       39.84      107.58     26.24 o 
   1   3   8      933.07      890.13     70.24 o 
   3   3   8     7264.22     7256.39    150.45 o 
   5   3   8      120.58       81.55     38.68 o 
   7   3   8     4794.30     4621.43    119.95 o 
   9   3   8     3715.87     3653.38    225.29 o 
  11   3   8     2672.14     2509.18    191.87 o 
  13   3   8       21.72      -24.72     62.03 o 
  15   3   8     1187.89     1235.03    159.23 o 
  17   3   8        2.47      -14.09     77.56 o 
  19   3   8      330.20      396.89    174.09 o 
  21   3   8      452.75      331.45    102.96 o 
 -30   4   8       17.12        8.02     78.60 o 
 -28   4   8      969.04     1187.94    105.05 o 
 -26   4   8     1912.12     1658.80    106.24 o 
 -24   4   8       16.70       51.50     62.72 o 
 -22   4   8       39.94       93.33     59.88 o 
 -20   4   8     7121.37     7212.16    175.67 o 
 -18   4   8      403.08      313.16     59.02 o 
 -16   4   8    18662.92    18952.86    330.65 o 
 -14   4   8    10032.22    10389.45    207.37 o 
 -12   4   8       23.30      -15.03     41.26 o 
 -10   4   8      542.72      536.69     39.81 o 
  -8   4   8    14432.44    14876.15    219.72 o 
  -6   4   8     6326.04     6138.87    166.16 o 
  -4   4   8     3226.42     3281.82    120.22 o 
  -2   4   8     6267.05     6287.83    176.59 o 
   0   4   8     1374.38     1323.75     88.39 o 
   2   4   8      733.66      889.62     79.29 o 
   4   4   8     8125.28     7895.76    219.10 o 
   6   4   8     6907.22     6271.16    192.76 o 
   8   4   8     1611.19     1617.45    106.23 o 
  10   4   8      285.02      203.70     73.44 o 
  12   4   8     1094.67      960.29    101.84 o 
  14   4   8       64.52      165.01     90.71 o 
  16   4   8     3712.10     3726.63    174.70 o 
  18   4   8      373.53      368.74    119.30 o 
 -27   5   8      916.82      972.91    100.17 o 
 -25   5   8      664.25      747.81     88.71 o 
 -23   5   8        2.26       89.08     77.32 o 
 -21   5   8       18.26      110.77     81.39 o 
 -19   5   8      824.70      844.04    101.27 o 
 -17   5   8       14.66       54.32     69.50 o 
 -15   5   8     4583.91     4506.46    267.34 o 
 -13   5   8      139.38      204.38     76.81 o 
 -11   5   8       31.46        7.65     56.42 o 
  -9   5   8       64.84      132.63     55.47 o 
  -7   5   8     1897.83     1978.45     84.84 o 
  -5   5   8      664.86      516.30     80.26 o 
  -3   5   8     5661.90     5355.91    173.34 o 
  -1   5   8      296.91      400.72     96.76 o 
   1   5   8       88.23      149.08     65.42 o 
   3   5   8      362.75      344.88     75.87 o 
   5   5   8     2848.06     2575.32    132.86 o 
   7   5   8       18.26      -60.59     64.91 o 
   9   5   8      864.83      989.57    153.39 o 
  11   5   8     1831.48     1752.95    130.72 o 
  13   5   8        5.64      -52.65    100.42 o 
  15   5   8      171.86      199.42     98.41 o 
 -20   6   8       25.63       88.93    138.72 o 
 -18   6   8      144.39      195.04     89.54 o 
 -16   6   8       12.11        8.74     89.90 o 
 -14   6   8      302.39      340.47     98.23 o 
 -12   6   8      284.28      334.06     77.64 o 
 -10   6   8     1709.64     1856.02    101.62 o 
  -8   6   8      851.71      966.01     86.69 o 
  -6   6   8     3451.62     3521.53    157.90 o 
  -4   6   8      968.19     1132.35     81.65 o 
  -2   6   8       52.96       31.75     71.13 o 
   0   6   8       11.78       -6.10     71.33 o 
   2   6   8      813.91      776.70    123.69 o 
   4   6   8      773.99      743.91    105.39 o 
   6   6   8     3366.98     3438.92    198.45 o 
   8   6   8     1935.26     1949.72    139.93 o 
 -37   1   9      604.45      745.35    148.61 o 
 -35   1   9      831.80     1124.05    156.50 o 
 -33   1   9      624.02      585.25    117.82 o 
 -31   1   9        3.16       78.91     90.35 o 
 -29   1   9       62.95       98.66     82.40 o 
 -27   1   9     2705.63     2566.51    114.61 o 
 -25   1   9     3201.35     3283.59    216.20 o 
 -23   1   9     6793.95     6868.38    165.66 o 
 -21   1   9     4580.25     4210.52    128.21 o 
 -19   1   9     7261.28     7663.35    177.34 o 
 -17   1   9    17685.81    17620.97    270.83 o 
 -15   1   9    51994.46    53046.65    590.95 o 
 -13   1   9      965.54      988.25     30.36 o 
 -11   1   9    15444.49    14371.66    159.08 o 
  -9   1   9    23398.74    23140.54    220.20 o 
  -7   1   9     4094.00     4156.25     53.37 o 
  -5   1   9    52148.83    53650.60    757.31 o 
  -3   1   9    58956.97    60225.00    848.99 o 
  -1   1   9     5133.39     5214.30     84.00 o 
   1   1   9    12256.54    12739.65    178.12 o 
   3   1   9    23526.37    23623.96    312.59 o 
   5   1   9      245.35      290.94     29.74 o 
   7   1   9    11972.36    12021.46    182.27 o 
   9   1   9     3614.30     3572.13    113.36 o 
  11   1   9     3756.34     3749.38     94.97 o 
  13   1   9     2798.22     2922.86    105.64 o 
  15   1   9     4049.43     3710.60    102.46 o 
  17   1   9      511.53      432.15     66.88 o 
  19   1   9     3362.50     3382.23    128.59 o 
  21   1   9      545.22      484.91     94.94 o 
  23   1   9       12.86      -68.16    150.25 o 
 -36   2   9      364.03      382.92    131.54 o 
 -34   2   9        3.86      -71.53    110.20 o 
 -32   2   9      809.01      736.53     99.93 o 
 -30   2   9     1815.45     1587.35    109.64 o 
 -28   2   9      830.54      759.02     85.74 o 
 -26   2   9       29.89       37.28     58.68 o 
 -24   2   9      384.96      434.92     64.46 o 
 -22   2   9     2870.82     2378.27    220.60 o 
 -20   2   9     3486.45     3244.94    243.90 o 
 -18   2   9    10576.56    10741.26    242.23 o 
 -16   2   9    21065.19    21440.83    289.92 o 
 -14   2   9     3816.23     3586.63    108.33 o 
 -12   2   9     1407.46     1348.35     41.98 o 
 -10   2   9      293.95      341.77     20.74 o 
  -8   2   9     2551.73     2122.05     40.36 o 
  -6   2   9    22457.14    22615.02    343.12 o 
  -4   2   9    62343.38    62535.04    887.49 o 
  -2   2   9    25795.50    24766.64    376.43 o 
   0   2   9    12399.28    11985.98    176.20 o 
   2   2   9     3101.13     3171.84    111.67 o 
   4   2   9      303.69      346.79     38.62 o 
   6   2   9      349.71      343.80     34.26 o 
   8   2   9     9294.84     9246.93    159.53 o 
  10   2   9     2422.80     2256.51     86.11 o 
  12   2   9     7770.25     7090.38    207.28 o 
  14   2   9      101.62      121.57     67.04 o 
  16   2   9      101.60      208.05    118.74 o 
  18   2   9      244.80      219.43     81.63 o 
  20   2   9      388.79      269.05     93.67 o 
  22   2   9      329.25      296.24    131.03 o 
 -33   3   9      104.57      152.16    147.35 o 
 -31   3   9     1305.17     1192.55    107.52 o 
 -29   3   9     2592.09     2423.63    342.68 o 
 -27   3   9      631.92      699.86     82.38 o 
 -25   3   9     5753.00     5385.76    155.62 o 
 -23   3   9      963.66      982.76     89.54 o 
 -21   3   9      860.21      793.56     65.93 o 
 -19   3   9     3823.46     3938.96    117.48 o 
 -17   3   9     6462.60     6204.35    143.46 o 
 -15   3   9      510.46      588.74     64.47 o 
 -13   3   9    39182.00    40025.39    513.75 o 
 -11   3   9     6928.04     6896.84    103.51 o 
  -9   3   9     8313.30     8688.46    122.27 o 
  -7   3   9    17932.70    18766.73    297.87 o 
  -5   3   9     1355.65     1313.53     58.57 o 
  -3   3   9     3345.12     3256.78    117.59 o 
  -1   3   9    10032.74     9887.50    185.78 o 
   1   3   9     1368.63     1364.24     67.24 o 
   3   3   9     5779.62     5394.81    127.61 o 
   5   3   9    26278.79    24036.93    405.00 o 
   7   3   9      127.29      144.49     44.33 o 
   9   3   9     3178.48     3026.01    201.76 o 
  11   3   9      208.56      329.60     70.60 o 
  13   3   9       57.67      127.16     70.73 o 
  15   3   9      216.46      204.88     78.05 o 
  17   3   9     2600.92     2456.04    182.89 o 
  19   3   9        0.08      -68.85     89.95 o 
  21   3   9     1352.48     1259.55    131.80 o 
 -30   4   9      638.10      463.36     94.93 o 
 -28   4   9      118.53       28.58     75.70 o 
 -26   4   9      634.91      646.13     83.45 o 
 -24   4   9     1618.60     1493.33    169.00 o 
 -22   4   9       37.67       54.16     60.71 o 
 -20   4   9      783.17      782.43     71.06 o 
 -18   4   9      591.09      593.23     65.92 o 
 -16   4   9      552.99      624.53     61.94 o 
 -14   4   9     3603.57     3552.30    142.93 o 
 -12   4   9      620.31      581.41     59.97 o 
 -10   4   9     1256.55     1206.02     61.56 o 
  -8   4   9      329.02      349.07     56.36 o 
  -6   4   9      663.00      566.72     60.93 o 
  -4   4   9     3051.54     3166.11    117.74 o 
  -2   4   9     2755.98     2680.37    114.89 o 
   0   4   9      293.93      288.94     60.04 o 
   2   4   9      125.81      105.98     45.79 o 
   4   4   9      455.15      567.96     59.68 o 
   6   4   9     3559.77     3163.99    171.16 o 
   8   4   9      138.83      158.69     67.66 o 
  10   4   9      274.41      188.23     76.60 o 
  12   4   9       42.91       21.75     74.89 o 
  14   4   9      544.56      489.67     94.05 o 
  16   4   9      587.40      732.01    109.89 o 
  18   4   9      245.18      210.43    100.65 o 
 -27   5   9     1339.34     1180.69    166.20 o 
 -25   5   9      519.39      591.72    108.82 o 
 -23   5   9        9.40       11.57    170.78 o 
 -21   5   9        1.37      -43.25     79.65 o 
 -19   5   9      766.92      946.31    214.77 o 
 -17   5   9     1668.43     1525.34    114.48 o 
 -15   5   9     2553.54     2658.69    139.10 o 
 -13   5   9      633.40      803.95     73.06 o 
 -11   5   9       36.10       70.12     57.00 o 
  -9   5   9        0.39      -42.76    100.69 o 
  -7   5   9     2767.60     2811.20    101.63 o 
  -5   5   9     2357.83     2413.85    155.22 o 
  -3   5   9      799.46      844.14     83.65 o 
  -1   5   9      100.58      144.36     90.52 o 
   1   5   9      273.10      252.08     69.13 o 
   3   5   9       33.51      -62.74     61.67 o 
   5   5   9      307.45      312.25     79.03 o 
   7   5   9     1576.35     1578.11    122.15 o 
   9   5   9     1505.44     1494.06    157.22 o 
  11   5   9     1318.21     1301.29    118.60 o 
  13   5   9       86.72      167.60     94.44 o 
 -20   6   9       47.48       25.19     91.46 o 
 -18   6   9     1216.46     1436.13    126.44 o 
 -16   6   9      252.97      161.78     94.54 o 
 -14   6   9      329.17      485.90     98.53 o 
 -12   6   9        1.21      -19.20     67.84 o 
 -10   6   9        0.80      -75.02     65.31 o 
  -8   6   9      213.20      124.24     71.53 o 
  -6   6   9     2728.88     2679.62    150.13 o 
  -4   6   9       16.82      -16.54     58.83 o 
  -2   6   9      271.20      309.31     94.01 o 
   0   6   9       11.49      116.96     78.37 o 
   2   6   9       67.26      -56.09     73.56 o 
   4   6   9       62.09        8.52     78.16 o 
   6   6   9      181.01      187.38     88.69 o 
   8   6   9       27.06      -99.70    189.84 o 
 -38   0  10     5098.75     5028.03    317.73 o 
 -36   0  10       55.91       82.83    154.66 o 
 -34   0  10     3605.27     4415.65    282.55 o 
 -32   0  10     1269.18     1471.10    176.64 o 
 -30   0  10       78.74      155.03    126.81 o 
 -28   0  10     3773.53     4033.78    255.80 o 
 -26   0  10    28962.46    27993.14    861.21 o 
 -24   0  10     3324.41     3335.17    314.80 o 
 -22   0  10    45626.01    46310.77    866.37 o 
 -20   0  10    15953.20    15390.10    330.64 o 
 -18   0  10      225.39      192.67     36.56 o 
 -16   0  10    65236.90    65711.05    929.15 o 
 -14   0  10    14449.68    14144.18    224.79 o 
 -12   0  10     3217.04     3268.96     73.34 o 
 -10   0  10    30259.80    30498.54    439.80 o 
  -8   0  10    27422.19    27852.08    401.95 o 
  -6   0  10     5417.22     4960.15     75.07 o 
  -4   0  10    32405.01    31754.72    566.75 o 
  -2   0  10     8453.01     7847.89    163.99 o 
   0   0  10     6040.05     6561.39    146.38 o 
   2   0  10    15803.41    15768.80    307.54 o 
   4   0  10     2199.23     2130.95     82.09 o 
   6   0  10      515.72      614.17     54.16 o 
   8   0  10     2575.01     2720.11    152.09 o 
  10   0  10     8081.62     7802.86    200.39 o 
  12   0  10     3010.51     3355.64    235.09 o 
  14   0  10     8024.65     7843.76    216.30 o 
  16   0  10     1603.01     1583.18    147.34 o 
  18   0  10      382.09      292.32     84.29 o 
  20   0  10      594.01      474.25    136.69 o 
  22   0  10      599.02      336.08    154.29 o 
 -37   1  10      173.75      297.16    123.79 o 
 -35   1  10       82.07      -61.63     98.39 o 
 -33   1  10     1164.73     1497.45    140.45 o 
 -31   1  10     5900.15     5991.98    370.32 o 
 -29   1  10      409.97      345.90     74.03 o 
 -27   1  10     8024.45     8326.28    225.19 o 
 -25   1  10     5468.48     5408.29    327.78 o 
 -23   1  10      960.53      939.22     89.22 o 
 -21   1  10     5408.50     5487.35    250.61 o 
 -19   1  10     8614.46     8326.20    138.21 o 
 -17   1  10     3530.84     3074.65     71.13 o 
 -15   1  10    33603.96    34386.80    357.94 o 
 -13   1  10    19552.42    20151.30    218.35 o 
 -11   1  10    13698.50    14410.82    160.31 o 
  -9   1  10     1850.46     1925.32     34.01 o 
  -7   1  10     1206.53     1048.10     31.50 o 
  -5   1  10    16100.93    17623.08    233.51 o 
  -3   1  10     1980.74     2014.89     43.12 o 
  -1   1  10      112.14       97.28     18.83 o 
   1   1  10      335.39      306.42     25.19 o 
   3   1  10     4333.71     4557.42     85.77 o 
   5   1  10     1492.96     1526.96     52.80 o 
   7   1  10      375.03      353.15     36.78 o 
   9   1  10     2081.09     2327.18     97.16 o 
  11   1  10     3629.37     3516.84     92.22 o 
  13   1  10      134.84      111.97     43.76 o 
  15   1  10       55.28       24.87     45.93 o 
  17   1  10      119.84       98.27     76.18 o 
  19   1  10      624.95      744.96    103.19 o 
  21   1  10     1231.53     1346.80    185.80 o 
 -36   2  10     1565.05     1399.76    161.33 o 
 -34   2  10      581.23      673.27    102.36 o 
 -32   2  10       31.51      -59.68     79.81 o 
 -30   2  10      153.37       29.23     72.37 o 
 -28   2  10     1481.56     1597.15    101.16 o 
 -26   2  10      673.06      739.01     77.44 o 
 -24   2  10     5863.30     5383.03    183.49 o 
 -22   2  10        0.62      -41.34     49.65 o 
 -20   2  10      290.41      252.13     69.54 o 
 -18   2  10     2492.35     2527.37     88.04 o 
 -16   2  10    10598.80    10881.21    164.56 o 
 -14   2  10     1382.44     1280.38     43.54 o 
 -12   2  10    10788.87    10912.49    143.33 o 
 -10   2  10     2756.66     2678.32     48.47 o 
  -8   2  10     4540.30     4781.99     83.65 o 
  -6   2  10    31514.90    31524.53    466.82 o 
  -4   2  10    52901.64    54025.96    774.87 o 
  -2   2  10    12370.25    12257.04    208.27 o 
   0   2  10     9690.92     9501.78    187.40 o 
   2   2  10     1947.19     1548.43     62.85 o 
   4   2  10      442.90      551.60     46.28 o 
   6   2  10     3864.68     3859.02    106.06 o 
   8   2  10      769.55      774.95     57.52 o 
  10   2  10     1513.20     1585.64     76.24 o 
  12   2  10     2085.24     2056.52    115.94 o 
  14   2  10      803.77      905.03    142.94 o 
  16   2  10     1517.49     1731.74    181.79 o 
  18   2  10      301.63      403.69     95.54 o 
  20   2  10       63.65       55.56     85.82 o 
 -33   3  10        8.19        4.10     91.71 o 
 -31   3  10      229.44      105.52     86.77 o 
 -29   3  10      487.57      325.71    103.09 o 
 -27   3  10      956.63     1101.54     89.23 o 
 -25   3  10      107.01       70.32     61.33 o 
 -23   3  10     3049.62     3109.28    113.99 o 
 -21   3  10      586.00      497.46     59.95 o 
 -19   3  10     1589.54     1588.37    103.41 o 
 -17   3  10     3223.67     3314.60    100.96 o 
 -15   3  10     4895.58     5214.46    124.16 o 
 -13   3  10       50.12       85.87     25.37 o 
 -11   3  10     2321.26     2385.26     56.54 o 
  -9   3  10       69.24       50.53     25.96 o 
  -7   3  10      359.39      405.14     41.58 o 
  -5   3  10      176.03      206.67     54.50 o 
  -3   3  10     1983.56     1890.65     72.11 o 
  -1   3  10      322.11      409.78     44.84 o 
   1   3  10       91.03       93.52     38.27 o 
   3   3  10     1109.75     1045.98     62.32 o 
   5   3  10     2292.79     2217.78     86.92 o 
   7   3  10     2445.60     2224.31     90.50 o 
   9   3  10       10.04       29.92     59.19 o 
  11   3  10        1.95      -61.28     88.32 o 
  13   3  10        4.08       23.84     75.34 o 
  15   3  10       43.74      -91.81    110.13 o 
  17   3  10      280.25      473.96    102.11 o 
  19   3  10       60.61      -42.18     95.01 o 
 -32   4  10      699.59      567.93    100.64 o 
 -30   4  10      526.62      545.93     94.35 o 
 -28   4  10     2568.59     2741.01    129.09 o 
 -26   4  10     1232.24     1185.58     91.41 o 
 -24   4  10     7366.25     7507.22    198.93 o 
 -22   4  10      262.57      390.38     67.03 o 
 -20   4  10     2332.32     2764.69    117.88 o 
 -18   4  10     2033.80     2139.78    123.50 o 
 -16   4  10     1711.36     1539.36    100.01 o 
 -14   4  10     8577.81     9166.33    239.87 o 
 -12   4  10     8360.39     8495.96    178.87 o 
 -10   4  10      129.13       24.82     34.91 o 
  -8   4  10      417.23      322.66     46.47 o 
  -6   4  10     2946.80     2732.79    107.78 o 
  -4   4  10      255.82      215.49     55.91 o 
  -2   4  10     2596.24     2270.44    106.26 o 
   0   4  10     7360.91     7114.76    173.11 o 
   2   4  10        3.93       46.84     50.98 o 
   4   4  10     1038.53     1106.67    103.12 o 
   6   4  10     1377.17     1156.06    202.31 o 
   8   4  10     4418.30     4331.04    171.73 o 
  10   4  10     1954.67     1850.48    122.83 o 
  12   4  10     3582.26     3651.39    342.01 o 
  14   4  10       10.66       35.37     87.24 o 
  16   4  10      342.98      550.34    106.87 o 
 -27   5  10      207.77      274.19    152.47 o 
 -25   5  10      599.84      572.42    105.18 o 
 -23   5  10      139.25      193.77     92.19 o 
 -21   5  10      202.44      143.77     85.59 o 
 -19   5  10     1085.48     1196.16    165.11 o 
 -17   5  10     1035.74      794.10     97.13 o 
 -15   5  10     1178.35     1306.15    116.54 o 
 -13   5  10     2840.52     3219.31    169.05 o 
 -11   5  10       20.22       20.10     58.94 o 
  -9   5  10     1321.10     1466.90     89.54 o 
  -7   5  10      253.31      237.99     53.43 o 
  -5   5  10       88.75      142.91     61.90 o 
  -3   5  10      183.14      125.07     62.61 o 
  -1   5  10      962.53     1065.58    101.17 o 
   1   5  10       81.57      100.79     65.34 o 
   3   5  10        0.47       70.91     96.21 o 
   5   5  10      334.00      201.39     76.65 o 
   7   5  10     1715.89     1798.37    198.65 o 
   9   5  10       65.05      -12.71     77.13 o 
  11   5  10      277.34      260.63     92.27 o 
  13   5  10       27.80       29.44     90.68 o 
 -20   6  10        9.44      -30.52     95.79 o 
 -18   6  10      637.80      649.70    105.42 o 
 -16   6  10     1335.69     1744.36    257.28 o 
 -14   6  10     2282.06     2620.78    154.08 o 
 -12   6  10     1504.77     1670.92    101.53 o 
 -10   6  10     1483.05     1619.09    101.08 o 
  -8   6  10      255.77      273.46     71.96 o 
  -6   6  10       17.68       32.86     80.50 o 
  -4   6  10     1344.73     1403.49    108.23 o 
  -2   6  10     1103.91     1099.43    164.20 o 
   0   6  10     1102.30     1043.38    108.79 o 
   2   6  10      829.60      777.32    116.36 o 
   4   6  10       88.90      142.26    143.85 o 
   6   6  10       49.94      -12.35     87.61 o 
 -37   1  11     3446.59     3765.18    293.64 o 
 -35   1  11       18.81       27.59    103.78 o 
 -33   1  11     7404.91     7627.68    264.31 o 
 -31   1  11       61.41       36.38     73.57 o 
 -29   1  11      204.84      251.47     69.45 o 
 -27   1  11     4084.09     4261.09    175.89 o 
 -25   1  11     7830.79     7584.60    314.32 o 
 -23   1  11     3847.22     3847.35    119.74 o 
 -21   1  11    21941.22    21708.79    308.32 o 
 -19   1  11      823.79     1043.12     47.78 o 
 -17   1  11      169.92      257.87     25.44 o 
 -15   1  11     1722.63     1814.32     44.32 o 
 -13   1  11    19739.84    19497.45    212.49 o 
 -11   1  11     1693.37     1677.55     38.32 o 
  -9   1  11     7797.61     7664.95    110.71 o 
  -7   1  11     1626.59     1403.25     41.17 o 
  -5   1  11     6199.03     6146.09    121.89 o 
  -3   1  11      243.93      175.90     28.31 o 
  -1   1  11    50960.82    50198.48    629.71 o 
   1   1  11     4752.87     4829.90    120.13 o 
   3   1  11    18886.34    18345.63    254.66 o 
   5   1  11       37.00       54.37     28.51 o 
   7   1  11     3689.26     3738.13    101.77 o 
   9   1  11     4413.42     4357.04    101.40 o 
  11   1  11     8642.67     8831.28    185.07 o 
  13   1  11     1694.25     1738.21     88.78 o 
  15   1  11     7432.30     7803.69    231.79 o 
  17   1  11        2.86      -25.62     75.25 o 
  19   1  11      234.27      133.65     90.96 o 
  21   1  11     1196.42     1142.75    222.65 o 
 -36   2  11      307.37      230.01    132.21 o 
 -34   2  11       24.00       -3.25     85.18 o 
 -32   2  11       52.43      -51.61     80.30 o 
 -30   2  11     3319.30     3373.38    166.97 o 
 -28   2  11     8251.23     7089.98    202.09 o 
 -26   2  11     5104.84     4792.46    204.74 o 
 -24   2  11     3251.05     3046.70    133.03 o 
 -22   2  11      967.20     1052.34    133.09 o 
 -20   2  11       18.04       19.66     42.53 o 
 -18   2  11      261.61      128.26     31.00 o 
 -16   2  11     4126.37     4119.25     94.42 o 
 -14   2  11     7186.97     7059.47    105.92 o 
 -12   2  11     4047.74     4129.94     77.30 o 
 -10   2  11      438.17      554.78     35.44 o 
  -8   2  11     7566.21     7283.87    119.07 o 
  -6   2  11     9574.04    10120.07    178.71 o 
  -4   2  11    14691.82    14166.07    235.14 o 
  -2   2  11    10087.93     9650.50    175.61 o 
   0   2  11     2368.16     2353.44     76.21 o 
   2   2  11      499.73      600.30     48.36 o 
   4   2  11      773.49      855.64     99.84 o 
   6   2  11     2012.53     1915.60     80.21 o 
   8   2  11     6279.83     6095.22    183.30 o 
  10   2  11     1724.25     1697.68     82.34 o 
  12   2  11      945.62      852.32    120.75 o 
  14   2  11     2427.56     2592.28    215.30 o 
  16   2  11       10.16      -67.28     74.12 o 
  18   2  11      989.14      928.06    110.10 o 
  20   2  11       13.43      -45.93     90.00 o 
 -35   3  11     5486.18     5234.41    336.72 o 
 -33   3  11      114.43       63.69    119.48 o 
 -31   3  11     2729.57     2321.09    221.56 o 
 -29   3  11     1146.78      948.10    182.01 o 
 -27   3  11     2474.47     2503.44    118.10 o 
 -25   3  11      527.88      604.84     73.36 o 
 -23   3  11    10574.84    10330.93    221.88 o 
 -21   3  11       10.05       57.93     49.41 o 
 -19   3  11     6916.56     6804.38    223.62 o 
 -17   3  11    10120.35     9928.63    210.62 o 
 -15   3  11     2412.36     2416.13     64.79 o 
 -13   3  11     2363.93     2421.88    103.10 o 
 -11   3  11    20849.09    20704.56    284.63 o 
  -9   3  11      535.28      495.18     38.89 o 
  -7   3  11     1548.01     1339.88     61.55 o 
  -5   3  11     3919.75     4055.45    179.14 o 
  -3   3  11     2601.62     2425.25    122.03 o 
  -1   3  11     1944.98     1822.67     76.17 o 
   1   3  11    18545.17    17383.86    295.48 o 
   3   3  11      624.21      459.20    107.28 o 
   5   3  11     6898.38     6944.96    159.17 o 
   7   3  11      287.56      332.24     56.72 o 
   9   3  11      200.67      221.62     67.89 o 
  11   3  11     2924.31     2741.07    136.40 o 
  13   3  11     3691.87     4074.03    172.54 o 
  15   3  11       65.71       20.80     82.77 o 
  17   3  11     3544.20     3660.09    182.10 o 
 -32   4  11      687.66      622.14    150.52 o 
 -30   4  11     1336.80     1346.91    109.19 o 
 -28   4  11      582.45      515.64     83.75 o 
 -26   4  11      247.68      173.46     69.96 o 
 -24   4  11      529.26      472.72     93.75 o 
 -22   4  11      223.71      279.38     84.85 o 
 -20   4  11       77.33      -14.06     71.23 o 
 -18   4  11      391.44      316.57     74.29 o 
 -16   4  11     6963.11     7113.48    209.37 o 
 -14   4  11      396.05      323.26     58.27 o 
 -12   4  11       68.25       51.94     49.92 o 
 -10   4  11      371.10      397.44     42.79 o 
  -8   4  11      237.00      261.70     46.73 o 
  -6   4  11     1506.03     1409.58     86.46 o 
  -4   4  11      235.32      213.18     56.62 o 
  -2   4  11      376.67      379.95     53.49 o 
   0   4  11     1142.79     1303.55     75.70 o 
   2   4  11       88.15      135.76     50.69 o 
   4   4  11      448.30      306.99     59.38 o 
   6   4  11      683.21      661.12     88.11 o 
   8   4  11      258.58      214.98     76.08 o 
  10   4  11       27.28       31.43     71.99 o 
  12   4  11     1285.35     1277.07    115.67 o 
  14   4  11       17.36       56.60     85.44 o 
 -27   5  11       33.76       15.12     92.15 o 
 -25   5  11     2451.08     2540.27    149.86 o 
 -23   5  11      802.75     1032.53    112.85 o 
 -21   5  11      669.72      693.82    105.37 o 
 -19   5  11       31.07       81.01    118.56 o 
 -17   5  11       30.44       53.68    123.32 o 
 -15   5  11      309.72      402.44     94.55 o 
 -13   5  11     2323.63     2430.54    110.45 o 
 -11   5  11     2618.37     2962.96    118.25 o 
  -9   5  11     3259.81     3258.86    126.60 o 
  -7   5  11      912.57     1013.60     72.77 o 
  -5   5  11       11.44       98.93     76.96 o 
  -3   5  11      722.12      779.37     86.55 o 
  -1   5  11      482.14      568.76    112.14 o 
   1   5  11     2053.54     2121.76    125.81 o 
   3   5  11     1668.04     1408.31    128.63 o 
   5   5  11      409.82      315.89     85.22 o 
   7   5  11       25.84      150.57     82.53 o 
   9   5  11      266.38      210.89     86.83 o 
  11   5  11       64.55       99.34     90.69 o 
 -20   6  11        1.02       94.49    102.01 o 
 -18   6  11       29.19      -23.62     93.27 o 
 -16   6  11       19.23       14.23    103.17 o 
 -14   6  11       20.45       50.75     73.32 o 
 -12   6  11      430.80      549.87     82.56 o 
 -10   6  11      183.03      228.83     73.99 o 
  -8   6  11       24.02      -31.51     66.17 o 
  -6   6  11       92.67      142.27     83.43 o 
  -4   6  11      449.37      597.60    118.55 o 
  -2   6  11       12.15       25.31     72.68 o 
   0   6  11      265.90      313.38     82.15 o 
   2   6  11       53.84     -116.28     79.32 o 
   4   6  11       85.33       34.02     80.17 o 
 -38   0  12       18.99       57.54    158.69 o 
 -36   0  12     3348.26     3072.70    250.67 o 
 -34   0  12      591.69      709.90    158.68 o 
 -32   0  12     5067.20     5232.15    291.71 o 
 -30   0  12      564.75      400.96    128.63 o 
 -28   0  12     1579.72     1546.23    169.68 o 
 -26   0  12     1429.41     1503.86    110.09 o 
 -24   0  12    18961.52    19097.81    411.81 o 
 -22   0  12      792.41      715.77     71.41 o 
 -20   0  12    40228.10    39559.01    587.56 o 
 -18   0  12    33869.30    36132.68    534.39 o 
 -16   0  12     5525.76     5713.06    115.39 o 
 -14   0  12     1277.12     1335.43     52.11 o 
 -12   0  12    40802.98    39871.25    573.25 o 
 -10   0  12     7438.62     6983.07    123.70 o 
  -8   0  12    54011.50    50859.29    606.55 o 
  -6   0  12     5761.25     5451.56    126.20 o 
  -4   0  12     6954.46     6132.18    248.10 o 
  -2   0  12       68.07      230.64    212.02 o 
   0   0  12    17357.60    17859.88    345.82 o 
   2   0  12      598.31      691.04     92.35 o 
   4   0  12    42936.45    44365.23    806.57 o 
   6   0  12     5600.79     5982.61    164.28 o 
   8   0  12     1431.63     1696.69     97.32 o 
  10   0  12      675.43      871.91     82.52 o 
  12   0  12     3468.24     3501.05    140.57 o 
  14   0  12     2382.27     2233.45    256.37 o 
  16   0  12     6675.46     7934.54    319.57 o 
 -37   1  12      715.74      764.05    133.61 o 
 -35   1  12      180.60      180.87    104.17 o 
 -33   1  12       38.34       46.79     97.86 o 
 -31   1  12      792.91      875.90     88.89 o 
 -29   1  12      921.64     1030.81    128.34 o 
 -27   1  12     2541.53     2755.02    115.14 o 
 -25   1  12      303.87      280.60     63.03 o 
 -23   1  12      249.12      238.68     55.06 o 
 -21   1  12      709.20      769.11     47.82 o 
 -19   1  12     5974.45     6005.49     91.89 o 
 -17   1  12     3925.17     3583.71     65.35 o 
 -15   1  12    15582.91    15705.15    222.37 o 
 -13   1  12     6565.03     6345.80     86.51 o 
 -11   1  12      273.22      245.20     24.29 o 
  -9   1  12     2882.43     2913.57     44.56 o 
  -7   1  12     2091.07     1841.65     52.16 o 
  -5   1  12    61470.21    62390.76    773.84 o 
  -3   1  12     4758.80     4391.51     78.49 o 
  -1   1  12    18337.99    18570.28    252.96 o 
   1   1  12     2192.42     2114.78     57.79 o 
   3   1  12     2325.59     2205.54     75.37 o 
   5   1  12     1655.01     1635.47     69.40 o 
   7   1  12     5938.90     6455.72    234.67 o 
   9   1  12      696.37      684.67     61.29 o 
  11   1  12      972.34      967.46     77.82 o 
  13   1  12     1304.88     1452.41     87.37 o 
  15   1  12      745.19      896.51    108.49 o 
  17   1  12       25.95       -9.57     84.13 o 
  19   1  12      100.13      -27.91    107.01 o 
 -36   2  12      260.80      302.51    103.14 o 
 -34   2  12     3204.51     3193.63    152.53 o 
 -32   2  12      703.44      660.27     90.91 o 
 -30   2  12       24.81      -11.75     69.76 o 
 -28   2  12       24.36      -53.54    130.44 o 
 -26   2  12     1072.42      989.08     80.11 o 
 -24   2  12      453.79      358.29     59.44 o 
 -22   2  12    11257.17    10118.77    746.91 o 
 -20   2  12     6198.67     5805.57    193.08 o 
 -18   2  12     2548.43     2487.14     67.65 o 
 -16   2  12     2832.50     2826.48     62.17 o 
 -14   2  12     1038.28     1049.59     42.18 o 
 -12   2  12     2004.33     1951.63     64.85 o 
 -10   2  12    25324.79    24350.07    283.12 o 
  -8   2  12     7666.71     6941.00    135.06 o 
  -6   2  12    37461.91    37536.82    554.38 o 
  -4   2  12     2779.56     3022.37     83.54 o 
  -2   2  12      919.88      989.93     57.81 o 
   0   2  12     3122.00     2821.71     85.51 o 
   2   2  12    12438.87    12169.02    219.51 o 
   4   2  12     2319.52     2285.58     86.94 o 
   6   2  12     7542.80     7721.51    169.67 o 
   8   2  12        4.42        7.92     46.95 o 
  10   2  12      494.48      426.21     60.91 o 
  12   2  12      334.19      252.67     76.14 o 
  14   2  12     2439.22     2470.57    197.55 o 
  16   2  12     2384.64     2393.68    139.84 o 
  18   2  12      597.41      508.34    195.34 o 
 -35   3  12      196.73       72.45    110.25 o 
 -33   3  12       43.97      -73.65     96.58 o 
 -31   3  12      148.80       87.87    133.57 o 
 -29   3  12        2.23      -17.08     67.09 o 
 -27   3  12      182.71      280.24     69.62 o 
 -25   3  12      174.20      163.77     63.63 o 
 -23   3  12       59.05       16.54     56.26 o 
 -21   3  12      590.84      619.30     81.21 o 
 -19   3  12      112.49      -14.23     59.65 o 
 -17   3  12    10789.92    11073.67    294.65 o 
 -15   3  12       43.20        3.46     47.21 o 
 -13   3  12     4733.40     5100.38    101.22 o 
 -11   3  12      504.90      562.07     52.04 o 
  -9   3  12      441.01      482.19     52.95 o 
  -7   3  12     1184.07     1228.45     81.79 o 
  -5   3  12        8.85       -4.07     36.54 o 
  -3   3  12      660.74      696.52     53.60 o 
  -1   3  12     4224.50     4069.39    112.12 o 
   1   3  12      120.30      121.05     43.73 o 
   3   3  12      249.40      282.82     50.17 o 
   5   3  12       23.87      -35.03     75.81 o 
   7   3  12       73.27       51.29     51.29 o 
   9   3  12      623.20      595.90    123.69 o 
  11   3  12      372.84      223.00     81.39 o 
  13   3  12       18.56       63.44     85.39 o 
  15   3  12       47.53       26.49     85.15 o 
  17   3  12      100.41       84.80     94.48 o 
 -32   4  12      442.88      295.29    112.17 o 
 -30   4  12      830.53      980.81    122.36 o 
 -28   4  12        6.09       62.95     93.76 o 
 -26   4  12      654.91      851.91    109.31 o 
 -24   4  12      186.58       80.24     78.11 o 
 -22   4  12     7054.86     7609.01    550.44 o 
 -20   4  12        8.21        3.26     69.12 o 
 -18   4  12     2728.61     2977.44    147.12 o 
 -16   4  12     2810.98     2745.86    133.14 o 
 -14   4  12     2038.91     2053.61    113.54 o 
 -12   4  12      153.94      107.32     44.44 o 
 -10   4  12    10532.66    10674.65    202.27 o 
  -8   4  12      122.15      178.28     48.01 o 
  -6   4  12     6352.54     6502.53    362.63 o 
  -4   4  12       33.91       38.57     50.94 o 
  -2   4  12       78.74      126.93     50.86 o 
   0   4  12      438.72      473.40     59.89 o 
   2   4  12     5307.11     5526.79    215.95 o 
   4   4  12      955.78     1007.34     80.21 o 
   6   4  12     9666.93     9020.70    253.50 o 
   8   4  12       23.52       54.54     74.45 o 
  10   4  12      170.05       12.79     74.08 o 
  12   4  12      517.76      522.86    108.11 o 
  14   4  12     1188.81      962.89    117.97 o 
 -27   5  12       11.51      133.86    100.67 o 
 -25   5  12      212.16      183.06    104.45 o 
 -23   5  12        9.09        4.15     89.95 o 
 -21   5  12      303.72      364.48     91.47 o 
 -19   5  12      121.03      142.88     91.51 o 
 -17   5  12     1390.84     1250.80    111.82 o 
 -15   5  12      190.06      274.36     66.71 o 
 -13   5  12      258.90      326.07     72.02 o 
 -11   5  12     1353.43     1553.66     91.49 o 
  -9   5  12     1595.44     1536.36     67.92 o 
  -7   5  12      160.01      148.75     56.09 o 
  -5   5  12      772.84      813.91     88.50 o 
  -3   5  12     1149.75     1302.41    220.62 o 
  -1   5  12       61.89      121.78     67.97 o 
   1   5  12     1409.69     1208.98    100.86 o 
   3   5  12       26.82       20.75     69.72 o 
   5   5  12       65.39       42.62     75.26 o 
   7   5  12       95.72       89.51     84.86 o 
   9   5  12      160.76      149.28    141.47 o 
 -20   6  12      236.71      436.31    110.51 o 
 -18   6  12        7.10      -31.91    107.56 o 
 -16   6  12       20.12      -10.00     94.90 o 
 -14   6  12      306.47      337.07     83.42 o 
 -12   6  12     1277.54     1332.94    109.18 o 
 -10   6  12      888.77      840.58     86.25 o 
  -8   6  12     2173.15     2311.76    101.60 o 
  -6   6  12      465.43      371.41     95.96 o 
  -4   6  12      145.18      126.82     79.51 o 
  -2   6  12      121.21      215.85     79.69 o 
   0   6  12      404.40      684.12     96.53 o 
   2   6  12      270.76      222.07     89.24 o 
 -37   1  13      766.39      752.41    150.80 o 
 -35   1  13     3220.05     3268.68    245.72 o 
 -33   1  13       16.26        2.61     76.22 o 
 -31   1  13     3524.74     3766.50    210.66 o 
 -29   1  13       16.58      -20.38     63.81 o 
 -27   1  13      336.95      390.02     75.14 o 
 -25   1  13     2774.22     2821.00    108.95 o 
 -23   1  13     9249.07     9580.85    201.97 o 
 -21   1  13      392.66      354.87     38.82 o 
 -19   1  13    37549.57    38081.71    402.25 o 
 -17   1  13       84.36       85.87     28.26 o 
 -15   1  13     5396.21     5139.22     78.02 o 
 -13   1  13        8.54       -2.75     18.76 o 
 -11   1  13      930.09      911.60     35.13 o 
  -9   1  13      368.63      495.54     26.68 o 
  -7   1  13    39853.36    39464.95    440.69 o 
  -5   1  13     9444.14     9288.23    164.78 o 
  -3   1  13    11561.93    11398.49    195.94 o 
  -1   1  13        8.21       16.41     30.67 o 
   1   1  13     2711.78     2632.09     87.69 o 
   3   1  13     1008.15     1177.16     60.78 o 
   5   1  13     6349.87     6642.11    147.25 o 
   7   1  13     1085.58     1209.10     81.63 o 
   9   1  13      917.57      934.46     69.08 o 
  11   1  13       97.50       68.49     54.54 o 
  13   1  13      723.03      672.90     72.20 o 
  15   1  13      300.03      227.39     84.07 o 
  17   1  13     2193.74     2421.35    146.78 o 
  19   1  13      133.35        7.70    114.71 o 
 -36   2  13       90.30       69.80     98.20 o 
 -34   2  13      341.57      244.22     90.66 o 
 -32   2  13      581.79      629.88     89.64 o 
 -30   2  13     1455.69     1517.12    104.25 o 
 -28   2  13     3858.23     3875.59    167.33 o 
 -26   2  13     7719.71     7806.68    188.70 o 
 -24   2  13     2144.07     1944.37    125.49 o 
 -22   2  13     1479.22     1362.96    140.72 o 
 -20   2  13      338.82      325.35     50.07 o 
 -18   2  13     2687.25     2619.92     69.82 o 
 -16   2  13    12824.57    12431.83    167.44 o 
 -14   2  13     6275.81     5930.98    108.29 o 
 -12   2  13     3770.54     3830.13     72.98 o 
 -10   2  13     3244.16     3114.30     65.78 o 
  -8   2  13      628.69      619.75     44.25 o 
  -6   2  13     1502.69     1601.98     64.84 o 
  -4   2  13       43.13       23.67     32.40 o 
  -2   2  13     1611.15     1672.23     82.31 o 
   0   2  13     4830.52     4758.39    159.13 o 
   2   2  13        9.80       17.75     38.88 o 
   4   2  13      477.47      466.41     54.26 o 
   6   2  13     3896.17     3936.52    116.85 o 
   8   2  13       16.47       -8.51     48.09 o 
  10   2  13     1630.06     1418.60     85.89 o 
  12   2  13      665.40      578.14     92.07 o 
  14   2  13      115.02      158.40     84.19 o 
  16   2  13      120.51      111.48     88.39 o 
 -35   3  13      205.35      166.97    195.87 o 
 -33   3  13     3016.08     2945.38    220.92 o 
 -31   3  13      613.27      358.90    105.28 o 
 -29   3  13     2268.85     2016.55    279.78 o 
 -27   3  13     2751.35     2496.29    133.88 o 
 -25   3  13     1601.20     1465.96     89.46 o 
 -23   3  13     1206.47     1064.98     94.96 o 
 -21   3  13     8017.12     7688.89    218.37 o 
 -19   3  13      648.37      595.17     76.80 o 
 -17   3  13    27592.41    27014.02    538.39 o 
 -15   3  13     4766.56     4629.96    112.40 o 
 -13   3  13      275.22      280.18     34.96 o 
 -11   3  13      134.11       78.18     38.18 o 
  -9   3  13    16388.49    16034.25    234.03 o 
  -7   3  13     2196.65     2394.27    114.20 o 
  -5   3  13    14972.46    14395.31    252.04 o 
  -3   3  13      826.35      812.39     58.63 o 
  -1   3  13      123.19      106.21     43.29 o 
   1   3  13        4.62      -37.16     42.66 o 
   3   3  13     8934.43     8993.26    190.03 o 
   5   3  13      904.73      845.13     69.25 o 
   7   3  13      822.28      681.76    102.46 o 
   9   3  13      100.75      -19.17     72.58 o 
  11   3  13        2.11      -29.05    109.76 o 
  13   3  13       22.47      -16.94     84.36 o 
  15   3  13     1688.06     1661.07    168.41 o 
 -32   4  13     1162.26     1007.94    135.95 o 
 -30   4  13        3.21      -55.02     90.68 o 
 -28   4  13      737.49      745.67    109.08 o 
 -26   4  13      242.90      230.09     86.25 o 
 -24   4  13       54.51      -20.53     83.45 o 
 -22   4  13       56.56      122.20     77.70 o 
 -20   4  13      145.81      151.72     74.71 o 
 -18   4  13       78.30       65.31     72.84 o 
 -16   4  13     4232.13     4248.04    165.95 o 
 -14   4  13     1305.37     1233.56     79.47 o 
 -12   4  13      297.82      293.14     46.55 o 
 -10   4  13      163.72      160.04     38.31 o 
  -8   4  13       48.15      -22.74     43.22 o 
  -6   4  13      822.69      763.51     62.51 o 
  -4   4  13     1125.45      979.80     68.79 o 
  -2   4  13      171.46      188.90     53.68 o 
   0   4  13       44.14       13.68     51.12 o 
   2   4  13     1980.24     2072.65     93.89 o 
   4   4  13      820.88      907.36    160.53 o 
   6   4  13      693.71      661.67    158.32 o 
   8   4  13        3.88       71.12    108.48 o 
  10   4  13      241.12      231.81     89.71 o 
  12   4  13        1.32      -70.12     87.99 o 
 -27   5  13      479.20      650.34    175.91 o 
 -25   5  13       95.25      114.00    102.22 o 
 -23   5  13      344.21      258.62    100.52 o 
 -21   5  13      766.54     1024.93    264.80 o 
 -19   5  13     1352.70     1190.24    114.37 o 
 -17   5  13     2504.84     2898.94    159.02 o 
 -15   5  13      200.09      258.46     71.92 o 
 -13   5  13      156.54       95.12     65.77 o 
 -11   5  13      549.51      693.41    107.89 o 
  -9   5  13     2532.90     2535.64    100.72 o 
  -7   5  13     3781.68     3820.89    137.74 o 
  -5   5  13      410.44      516.90     77.88 o 
  -3   5  13      263.52      436.85     78.54 o 
  -1   5  13       79.73       84.05     89.06 o 
   1   5  13       74.14       26.08     81.73 o 
   3   5  13     1484.92     1445.65    116.25 o 
   5   5  13     1997.05     2026.49    193.32 o 
   7   5  13     1126.11     1229.04    128.63 o 
 -18   6  13      122.41       76.13    101.44 o 
 -16   6  13       67.65        2.71     94.12 o 
 -14   6  13      198.64      301.60     86.64 o 
 -12   6  13        0.37      -97.67     69.84 o 
 -10   6  13     1050.40     1152.67     99.17 o 
  -8   6  13      751.71      645.80     73.77 o 
  -6   6  13      392.50      348.35     92.93 o 
  -4   6  13        6.13       -0.90    142.38 o 
  -2   6  13      149.76      208.96    113.25 o 
   0   6  13       44.33       27.63     85.31 o 
 -38   0  14      255.37      328.38    171.52 o 
 -36   0  14     4200.15     4359.58    303.81 o 
 -34   0  14     1076.61     1296.66    179.94 o 
 -32   0  14     2740.92     2493.64    216.95 o 
 -30   0  14    16519.65    17250.68    610.18 o 
 -28   0  14     1575.72     1768.54    121.64 o 
 -26   0  14     2400.80     2138.29    120.83 o 
 -24   0  14     6864.93     6847.50    153.29 o 
 -22   0  14     5305.26     5400.55    127.28 o 
 -20   0  14       46.89       58.44     36.83 o 
 -18   0  14    43177.91    42909.64    626.70 o 
 -16   0  14     5756.75     5758.29    119.14 o 
 -14   0  14       59.29       18.09     27.49 o 
 -12   0  14     5248.85     4633.20     97.58 o 
 -10   0  14     6655.67     6434.87    182.70 o 
  -8   0  14       45.55       38.44     22.23 o 
  -6   0  14    29303.58    29758.14    544.98 o 
  -4   0  14    16624.33    15980.65    313.49 o 
  -2   0  14     9169.89     8840.25    248.84 o 
   0   0  14     4213.00     4098.90    119.62 o 
   2   0  14     5034.89     4843.21    141.09 o 
   4   0  14     2235.76     2126.76     98.86 o 
   6   0  14    20518.18    21924.69    614.58 o 
   8   0  14     1150.36     1328.18    134.50 o 
  10   0  14     4197.32     4383.77    219.15 o 
  12   0  14      329.84      172.99    109.95 o 
  14   0  14     1665.00     1668.30    162.35 o 
  16   0  14      217.96      324.71    131.57 o 
 -37   1  14      991.51     1001.03    137.89 o 
 -35   1  14      777.41      683.24    121.93 o 
 -33   1  14      278.98      351.63     83.77 o 
 -31   1  14       87.90       65.11     69.72 o 
 -29   1  14     4605.44     4609.42    231.04 o 
 -27   1  14     6375.47     6486.00    195.94 o 
 -25   1  14     5189.23     4995.46    140.98 o 
 -23   1  14      347.65      408.09     45.97 o 
 -21   1  14      837.93      927.29     57.24 o 
 -19   1  14      219.91      307.80     56.14 o 
 -17   1  14     3057.34     3180.90     80.28 o 
 -15   1  14      904.29      917.66     34.67 o 
 -13   1  14     1901.93     1837.03     44.87 o 
 -11   1  14     4482.44     4457.09     62.17 o 
  -9   1  14        3.21      -31.43     21.67 o 
  -7   1  14       58.24      137.28     32.54 o 
  -5   1  14     1958.24     1935.51     64.80 o 
  -3   1  14     4114.89     3978.31     97.06 o 
  -1   1  14     2283.79     2277.51     75.38 o 
   1   1  14     3361.91     3173.24     93.37 o 
   3   1  14       25.66       30.86     40.64 o 
   5   1  14      250.39      327.24     49.85 o 
   7   1  14     1216.83     1255.33     73.77 o 
   9   1  14      589.19      744.61     68.39 o 
  11   1  14     2898.24     2852.67    112.64 o 
  13   1  14      366.05      312.62     76.45 o 
  15   1  14       63.04       62.30    117.65 o 
  17   1  14       12.96      -71.10    123.50 o 
 -36   2  14      256.18      272.49     98.53 o 
 -34   2  14      278.07       30.40     85.94 o 
 -32   2  14      146.80      134.13     77.55 o 
 -30   2  14       83.60       11.37     72.21 o 
 -28   2  14     3491.25     3324.91    280.29 o 
 -26   2  14     5964.71     5508.75    221.67 o 
 -24   2  14       14.15      -13.31     52.63 o 
 -22   2  14      566.41      466.68     72.19 o 
 -20   2  14     9645.33     9396.50    492.34 o 
 -18   2  14     6758.88     6644.07    136.03 o 
 -16   2  14    15423.91    15582.62    225.28 o 
 -14   2  14     7151.72     6778.85    119.99 o 
 -12   2  14     1615.27     1445.62     47.49 o 
 -10   2  14      959.57      845.70     49.13 o 
  -8   2  14    10134.50    10222.06    185.10 o 
  -6   2  14     4237.80     4034.77    111.66 o 
  -4   2  14     6547.16     6479.42    178.42 o 
  -2   2  14     2270.96     2210.52     81.51 o 
   0   2  14     1130.25     1130.46     63.07 o 
   2   2  14      712.60      647.22     55.39 o 
   4   2  14      526.19      655.79     67.00 o 
   6   2  14      843.62      949.14     72.17 o 
   8   2  14     1073.89     1260.78     80.28 o 
  10   2  14      732.72      790.07     74.83 o 
  12   2  14      490.02      278.60     91.63 o 
  14   2  14        0.01       49.21     83.53 o 
  16   2  14      311.49      364.00    103.73 o 
 -35   3  14      433.69      383.10    101.57 o 
 -33   3  14      224.12      166.00    155.76 o 
 -31   3  14      138.47      111.81     78.94 o 
 -29   3  14      345.25      498.61     99.86 o 
 -27   3  14      369.10      224.24     83.25 o 
 -25   3  14      497.30      575.74     90.94 o 
 -23   3  14      199.66       81.00     69.86 o 
 -21   3  14      199.52      170.89     73.17 o 
 -19   3  14     6361.91     6192.99    192.83 o 
 -17   3  14     4251.40     4634.98    165.03 o 
 -15   3  14        2.70      -18.30     34.04 o 
 -13   3  14      313.21      346.28     36.74 o 
 -11   3  14      529.75      489.69     39.49 o 
  -9   3  14      113.03      134.32     37.70 o 
  -7   3  14       24.99       47.01     52.20 o 
  -5   3  14     1129.73     1137.28     82.93 o 
  -3   3  14       74.64       52.31     44.33 o 
  -1   3  14      365.79      302.45     77.64 o 
   1   3  14      315.87      251.56     54.49 o 
   3   3  14     1564.57     1549.89     82.97 o 
   5   3  14       10.91        7.00     51.69 o 
   7   3  14      107.71        1.23     69.02 o 
   9   3  14       75.74      154.62     78.04 o 
  11   3  14      277.18      159.80    130.29 o 
  13   3  14       11.51       54.62     88.93 o 
 -32   4  14     3177.34     3514.24    257.54 o 
 -30   4  14      617.96      508.19    113.30 o 
 -28   4  14     3974.97     3857.63    177.54 o 
 -26   4  14       70.75      -76.23     82.07 o 
 -24   4  14       72.78        2.96     83.02 o 
 -22   4  14       87.02      143.52    146.97 o 
 -20   4  14     2088.29     2280.15    128.23 o 
 -18   4  14       45.71       21.79     71.21 o 
 -16   4  14     2565.77     2698.11    141.05 o 
 -14   4  14      625.30      807.52     98.68 o 
 -12   4  14        1.34      -13.08     40.43 o 
 -10   4  14      407.05      454.03     44.62 o 
  -8   4  14     1403.25     1593.84     79.88 o 
  -6   4  14        6.44       43.67     58.84 o 
  -4   4  14      841.99      973.71     69.60 o 
  -2   4  14     1191.05     1230.11     92.89 o 
   0   4  14       39.44       26.38     52.88 o 
   2   4  14      544.88      597.09    129.04 o 
   4   4  14     1527.91     1688.38    116.42 o 
   6   4  14      982.39      902.35    101.69 o 
   8   4  14     2722.66     2841.35    153.35 o 
  10   4  14      219.32      271.78     91.73 o 
 -27   5  14     1281.25     1302.49    138.12 o 
 -25   5  14        3.89       57.87     94.02 o 
 -23   5  14      369.60      315.40    112.89 o 
 -21   5  14       26.36       87.77     86.44 o 
 -19   5  14        6.15     -124.08    171.51 o 
 -17   5  14       29.14      -32.06     82.40 o 
 -15   5  14     1324.62     1326.34     92.09 o 
 -13   5  14      120.39      172.26     75.84 o 
 -11   5  14       26.30       33.45     70.77 o 
  -9   5  14      657.33      615.48     94.81 o 
  -7   5  14      119.72      211.02     58.31 o 
  -5   5  14      610.95      638.36     84.09 o 
  -3   5  14      649.91      695.07     92.91 o 
  -1   5  14      398.17      389.43     81.50 o 
   1   5  14        5.37       -9.79     71.06 o 
   3   5  14      271.55      271.86     83.75 o 
   5   5  14      590.07      581.39     97.47 o 
 -16   6  14      501.86      589.98    122.49 o 
 -14   6  14      832.07      718.23     89.85 o 
 -12   6  14      733.36      930.70     93.82 o 
 -10   6  14      118.44       93.71     71.11 o 
  -8   6  14      367.51      339.34     66.73 o 
  -6   6  14     1298.22     1611.40    147.52 o 
  -4   6  14      398.47      355.61    153.75 o 
 -37   1  15      952.79      889.50    134.71 o 
 -35   1  15     1124.73     1372.38    117.91 o 
 -33   1  15      399.73      300.76     82.36 o 
 -31   1  15      305.19      222.34    105.07 o 
 -29   1  15     3277.77     3566.90    136.19 o 
 -27   1  15     1679.87     1593.51    128.11 o 
 -25   1  15      607.68      561.78     67.31 o 
 -23   1  15     4541.38     4482.83     85.41 o 
 -21   1  15     2396.16     2493.38     62.68 o 
 -19   1  15       88.95       70.35     32.67 o 
 -17   1  15     4849.94     4786.77     79.06 o 
 -15   1  15     2291.07     2451.09     53.41 o 
 -13   1  15     1010.46      928.97     43.79 o 
 -11   1  15     5976.94     5831.82    103.00 o 
  -9   1  15     2785.58     2988.71     62.84 o 
  -7   1  15      682.64      573.27     61.26 o 
  -5   1  15    11627.47    10932.64    250.06 o 
  -3   1  15     2234.26     2251.39     76.10 o 
  -1   1  15     5577.86     5201.15    120.08 o 
   1   1  15     3792.57     3864.89    105.91 o 
   3   1  15      298.27      368.24     52.85 o 
   5   1  15      368.93      420.78     55.41 o 
   7   1  15     1575.04     1557.08     83.57 o 
   9   1  15      288.55      233.03     60.90 o 
  11   1  15     1395.55     1588.64    115.05 o 
  13   1  15     1104.81      991.49    111.53 o 
  15   1  15       51.49     -173.16    115.44 o 
 -36   2  15      347.36      378.16    103.66 o 
 -34   2  15      184.42      272.12     88.27 o 
 -32   2  15     1850.13     1831.07    114.38 o 
 -30   2  15       11.76      -33.68     88.01 o 
 -28   2  15      275.23      255.25    104.31 o 
 -26   2  15      502.72      498.95     68.02 o 
 -24   2  15     3467.38     3350.30    350.79 o 
 -22   2  15      169.20      159.68     64.13 o 
 -20   2  15     3304.86     3094.14     81.89 o 
 -18   2  15     1666.08     1799.20     63.78 o 
 -16   2  15    12007.34    11876.71    184.44 o 
 -14   2  15     2969.02     2675.45     72.52 o 
 -12   2  15     8882.12     8660.12    127.02 o 
 -10   2  15      415.03      396.38     35.37 o 
  -8   2  15     1030.85     1097.41     99.63 o 
  -6   2  15     6353.44     6266.46    136.41 o 
  -4   2  15     8844.17     8295.89    165.52 o 
  -2   2  15     1134.06     1109.69     63.07 o 
   0   2  15     3122.86     3175.30    132.16 o 
   2   2  15     5082.43     5333.50    136.38 o 
   4   2  15      793.31      790.12     67.14 o 
   6   2  15      210.49      151.34     54.89 o 
   8   2  15       78.17       35.66     55.74 o 
  10   2  15      591.26      537.57     75.30 o 
  12   2  15      806.53     1022.11    107.69 o 
  14   2  15      202.64       49.26     88.81 o 
 -33   3  15     1229.84     1224.38    134.31 o 
 -31   3  15      267.49      206.55     95.59 o 
 -29   3  15      998.61     1116.43    114.65 o 
 -27   3  15      728.03      660.55     97.56 o 
 -25   3  15     4648.49     5072.92    188.67 o 
 -23   3  15       67.56       39.19     69.64 o 
 -21   3  15     2373.80     2329.39    125.81 o 
 -19   3  15     2777.73     2911.73    136.68 o 
 -17   3  15     1414.84     1562.95    176.11 o 
 -15   3  15     1468.85     1608.77     57.96 o 
 -13   3  15    10907.69    11067.19    176.93 o 
 -11   3  15      137.12      117.61     35.87 o 
  -9   3  15     1746.82     1735.56     65.26 o 
  -7   3  15    12881.67    12829.71    235.35 o 
  -5   3  15       61.81       13.12     42.10 o 
  -3   3  15     6529.50     6181.63    147.73 o 
  -1   3  15     2259.99     2378.67     96.74 o 
   1   3  15      182.22      155.88     53.00 o 
   3   3  15     3092.02     3058.40    112.94 o 
   5   3  15     3174.64     2999.00    113.20 o 
   7   3  15      137.21       54.21     74.58 o 
   9   3  15     3590.74     3280.51    155.43 o 
  11   3  15      438.80      289.23     93.96 o 
 -30   4  15      251.87      202.38    102.72 o 
 -28   4  15        2.22      -65.42     90.25 o 
 -26   4  15      219.45      173.52     93.21 o 
 -24   4  15      521.33      411.35    112.15 o 
 -22   4  15       59.78       28.58    123.32 o 
 -20   4  15      233.84      190.92     89.33 o 
 -18   4  15      977.18     1058.35    101.85 o 
 -16   4  15      317.17      386.26     66.01 o 
 -14   4  15      852.87      970.42     75.08 o 
 -12   4  15      230.98      201.63     46.93 o 
 -10   4  15      145.70      161.03     45.88 o 
  -8   4  15        0.87       -2.05     47.54 o 
  -6   4  15      168.55      223.08     68.70 o 
  -4   4  15       51.49       49.64     53.38 o 
  -2   4  15     1358.42     1382.78     83.58 o 
   0   4  15       41.68       47.87     57.48 o 
   2   4  15      107.26      116.81    101.52 o 
   4   4  15      203.14      193.27     75.68 o 
   6   4  15      143.50      248.74     84.45 o 
   8   4  15      274.66      375.46     94.41 o 
 -25   5  15      882.93      800.60    116.51 o 
 -23   5  15      533.93      549.78    152.82 o 
 -21   5  15       72.97       50.78     95.24 o 
 -19   5  15      434.69      530.41    108.84 o 
 -17   5  15      781.13      849.44    116.62 o 
 -15   5  15     2988.25     3639.49    139.63 o 
 -13   5  15     1821.61     1975.72    106.88 o 
 -11   5  15      667.03      749.14    110.14 o 
  -9   5  15      779.43      796.83     73.16 o 
  -7   5  15        1.65        4.56     64.48 o 
  -5   5  15      672.06      616.53     86.02 o 
  -3   5  15     1873.28     1867.44    116.93 o 
  -1   5  15     1343.80     1459.66    116.82 o 
   1   5  15      293.38      378.85     89.69 o 
   3   5  15       16.99      -34.30    150.07 o 
 -14   6  15      927.21     1134.17    101.60 o 
 -12   6  15       30.02       46.16     74.31 o 
 -10   6  15      160.86      164.20     76.73 o 
  -8   6  15        4.08      -49.99     96.38 o 
 -38   0  16     2313.61     2485.94    238.57 o 
 -36   0  16      216.34      108.48    138.90 o 
 -34   0  16    12020.05    12610.02    501.70 o 
 -32   0  16      223.33      369.08    143.66 o 
 -30   0  16     1096.09     1314.09    292.83 o 
 -28   0  16     2662.40     2767.68    143.47 o 
 -26   0  16     4275.26     4298.81    125.57 o 
 -24   0  16      454.52      429.40     76.42 o 
 -22   0  16    24817.92    24279.52    385.18 o 
 -20   0  16     1403.13     1410.63     65.37 o 
 -18   0  16    20568.71    19487.98    311.19 o 
 -16   0  16    15700.60    16110.72    262.04 o 
 -14   0  16      657.62      684.67     43.96 o 
 -12   0  16      849.41      805.46     62.69 o 
 -10   0  16    11936.92    12234.26    203.59 o 
  -8   0  16      805.94      895.32     52.01 o 
  -6   0  16     4872.24     4852.12    189.10 o 
  -4   0  16    10262.64    10084.64    317.37 o 
  -2   0  16     7058.26     7087.98    252.87 o 
   0   0  16     9093.17     9053.38    305.64 o 
   2   0  16     7986.74     8438.07    298.68 o 
   4   0  16       64.04      -11.36     84.66 o 
   6   0  16       41.86      -59.74     80.62 o 
   8   0  16     4892.57     5128.07    246.27 o 
  10   0  16     1101.17     1293.73    159.42 o 
  12   0  16     1760.59     1958.92    188.00 o 
  14   0  16     2158.65     2559.60    205.59 o 
 -37   1  16       82.61        1.19    109.75 o 
 -35   1  16       41.61      -24.03     82.93 o 
 -33   1  16       79.79       57.98     72.94 o 
 -31   1  16      197.74      211.88     73.32 o 
 -29   1  16     5148.14     5019.22    266.99 o 
 -27   1  16     4095.49     4173.05    135.50 o 
 -25   1  16     4686.40     4661.03    199.05 o 
 -23   1  16     1229.73     1348.84     73.62 o 
 -21   1  16       72.69       74.75     31.59 o 
 -19   1  16     1092.52     1188.91     54.71 o 
 -17   1  16     1413.64     1397.75     54.72 o 
 -15   1  16     7220.01     7192.17    124.58 o 
 -13   1  16     4604.69     4550.10     91.59 o 
 -11   1  16     2873.13     2861.37     62.38 o 
  -9   1  16     1471.94     1474.49     47.49 o 
  -7   1  16      475.45      543.43     44.83 o 
  -5   1  16       29.57       -4.90     33.72 o 
  -3   1  16      158.97      156.56     41.01 o 
  -1   1  16      794.70      877.14     58.27 o 
   1   1  16      664.35      676.38     57.83 o 
   3   1  16      575.16      636.61     60.56 o 
   5   1  16       39.63       85.08     52.04 o 
   7   1  16      896.30      829.63     88.45 o 
   9   1  16      114.83      181.88     77.74 o 
  11   1  16       18.39      -20.54     76.75 o 
  13   1  16      517.31      616.81    148.06 o 
 -36   2  16     1372.45     1213.87    118.64 o 
 -34   2  16      341.45      305.70     91.79 o 
 -32   2  16      122.44      -15.28     77.71 o 
 -30   2  16      690.62      439.50     78.11 o 
 -28   2  16      567.71      459.37     89.39 o 
 -26   2  16     1173.60     1287.55    100.86 o 
 -24   2  16     7208.02     6874.59    228.13 o 
 -22   2  16     1872.04     1804.14    104.45 o 
 -20   2  16     1496.70     1431.62     83.42 o 
 -18   2  16      862.05      914.15     51.91 o 
 -16   2  16      962.23      986.60     65.07 o 
 -14   2  16     7593.64     7143.62    113.56 o 
 -12   2  16     5263.21     5231.55    114.39 o 
 -10   2  16      336.98      376.99     34.02 o 
  -8   2  16     6066.87     6003.05    133.72 o 
  -6   2  16     1181.23     1166.51     63.77 o 
  -4   2  16     1620.26     1627.61     73.72 o 
  -2   2  16     5641.89     5608.75    437.30 o 
   0   2  16     3481.16     3677.37    110.69 o 
   2   2  16     2788.09     2768.96    102.45 o 
   4   2  16     1318.23     1362.71     79.54 o 
   6   2  16        8.60       -1.01     54.73 o 
   8   2  16      533.56      429.88     94.93 o 
  10   2  16     1668.19     1765.41    127.28 o 
  12   2  16     1274.18     1146.66    112.58 o 
 -33   3  16      235.29      115.79    104.63 o 
 -31   3  16      128.39      115.95     96.72 o 
 -29   3  16        2.56      -45.48     80.45 o 
 -27   3  16      582.71      696.50     97.16 o 
 -25   3  16      268.84      319.95     95.11 o 
 -23   3  16      571.70      672.95     92.37 o 
 -21   3  16       16.26      -99.10     68.28 o 
 -19   3  16       89.06      132.96     74.61 o 
 -17   3  16     2306.69     2215.59     75.57 o 
 -15   3  16       12.61      -20.73     33.86 o 
 -13   3  16     1783.72     1780.35     62.53 o 
 -11   3  16      188.23      197.47     39.23 o 
  -9   3  16     3971.54     3697.41     95.11 o 
  -7   3  16     4970.53     4788.38    126.79 o 
  -5   3  16       40.02      -26.90     43.01 o 
  -3   3  16      210.18      196.56     52.14 o 
  -1   3  16       18.58      -48.14     64.15 o 
   1   3  16      420.30      383.16     60.20 o 
   3   3  16      297.45      219.19     58.96 o 
   5   3  16      355.20      315.82     64.21 o 
   7   3  16       15.14       81.79     80.53 o 
   9   3  16      139.25      196.96     86.96 o 
  11   3  16        0.30      -38.68     88.33 o 
 -30   4  16      739.51      786.14    120.80 o 
 -28   4  16       91.03      173.23    101.02 o 
 -26   4  16     1020.05     1236.95    127.74 o 
 -24   4  16     1371.76     1560.63    173.18 o 
 -22   4  16      109.62       50.32    102.98 o 
 -20   4  16      404.20      465.27    101.16 o 
 -18   4  16     1262.13     1550.21    200.11 o 
 -16   4  16      283.21      344.79     71.34 o 
 -14   4  16     2010.22     2031.57     97.85 o 
 -12   4  16     2022.74     2155.66    110.35 o 
 -10   4  16      905.40     1049.86     72.16 o 
  -8   4  16      333.27      433.05     61.77 o 
  -6   4  16     1024.66      946.15     73.61 o 
  -4   4  16       72.63       77.21     74.15 o 
  -2   4  16     1020.88      992.59     77.03 o 
   0   4  16     2310.96     2372.19    105.76 o 
   2   4  16     1027.66     1129.68     84.99 o 
   4   4  16     1803.14     1633.85    118.02 o 
   6   4  16        4.53     -103.25     76.95 o 
 -25   5  16      900.54     1123.20    138.91 o 
 -23   5  16       35.95       46.99     93.35 o 
 -21   5  16       10.13      -56.67    117.82 o 
 -19   5  16       14.22      -62.83     93.57 o 
 -17   5  16      656.15      585.11    108.66 o 
 -15   5  16       22.38      -67.36     70.06 o 
 -13   5  16     1121.79     1231.29     92.25 o 
 -11   5  16       95.85      141.12     71.54 o 
  -9   5  16      290.07      262.79     65.43 o 
  -7   5  16      277.63      159.90     73.11 o 
  -5   5  16      100.23      110.62     76.83 o 
  -3   5  16        1.55       42.30     77.08 o 
  -1   5  16      475.56      496.55     76.78 o 
   1   5  16       25.61       20.88     78.12 o 
 -37   1  17     1466.77     1391.37    120.00 o 
 -35   1  17      449.40      546.25     90.29 o 
 -33   1  17     1725.80     2091.35    117.90 o 
 -31   1  17       58.23       22.10     71.71 o 
 -29   1  17     2347.73     2397.29    111.90 o 
 -27   1  17     1010.70     1089.09     82.85 o 
 -25   1  17     1323.30     1349.17     62.97 o 
 -23   1  17     2964.13     2823.62     92.76 o 
 -21   1  17    13542.47    13400.83    205.02 o 
 -19   1  17     3200.75     3161.34     82.27 o 
 -17   1  17     1449.75     1417.54     55.44 o 
 -15   1  17      720.74      630.81     50.83 o 
 -13   1  17     2757.30     2553.16     70.10 o 
 -11   1  17     1427.27     1389.27     47.37 o 
  -9   1  17     8875.61     8626.21    125.15 o 
  -7   1  17      918.04      996.98     68.97 o 
  -5   1  17     2165.45     2037.31     77.62 o 
  -3   1  17      281.55      282.94     59.35 o 
  -1   1  17     3550.14     3488.01    102.76 o 
   1   1  17     2146.14     2005.61    104.81 o 
   3   1  17     3812.49     3899.89    148.50 o 
   5   1  17      136.74      183.21     71.43 o 
   7   1  17     1283.85     1357.77    106.50 o 
   9   1  17       25.77      -83.91     70.16 o 
  11   1  17      320.09      308.16    103.73 o 
 -36   2  17      865.16     1077.19    141.19 o 
 -34   2  17     1017.46     1032.81    177.58 o 
 -32   2  17       49.03      106.50     90.02 o 
 -30   2  17      113.50       42.67     85.50 o 
 -28   2  17     2450.32     2367.59    136.14 o 
 -26   2  17     1095.49     1102.51    224.67 o 
 -24   2  17      849.62      689.45     87.93 o 
 -22   2  17     3363.26     3098.44    111.63 o 
 -20   2  17     1232.38     1161.36     60.37 o 
 -18   2  17      471.07      527.38     47.48 o 
 -16   2  17      403.78      395.84     42.83 o 
 -14   2  17     5500.54     5410.45     98.08 o 
 -12   2  17       25.33       -9.74     31.35 o 
 -10   2  17      967.56      930.07     42.29 o 
  -8   2  17     1536.97     1452.20     69.30 o 
  -6   2  17      676.61      665.23     55.35 o 
  -4   2  17      741.22      722.48     60.26 o 
  -2   2  17     4928.47     5065.80    131.88 o 
   0   2  17      180.42      182.84     56.85 o 
   2   2  17      369.52      283.91     55.60 o 
   4   2  17      258.25      210.16     59.91 o 
   6   2  17        0.30       -6.79     61.46 o 
   8   2  17       40.88      -12.67     64.49 o 
  10   2  17      363.42      394.00    123.50 o 
 -33   3  17      227.45       93.90    109.37 o 
 -31   3  17     3420.36     3112.56    168.17 o 
 -29   3  17      302.24      294.67    145.69 o 
 -27   3  17       36.33      212.08     90.97 o 
 -25   3  17     1150.16     1092.16    104.96 o 
 -23   3  17     3656.66     4046.08    169.63 o 
 -21   3  17      277.01      301.05     81.48 o 
 -19   3  17    15670.19    15576.53    290.97 o 
 -17   3  17      119.90      144.97     43.54 o 
 -15   3  17      162.36      149.15     43.32 o 
 -13   3  17     1952.22     2032.65     72.55 o 
 -11   3  17     5223.12     5176.84    109.61 o 
  -9   3  17     4256.17     3914.00    120.74 o 
  -7   3  17     8915.07     9275.46    191.33 o 
  -5   3  17      194.92      129.54     50.91 o 
  -3   3  17       11.51       -4.31     46.11 o 
  -1   3  17     1141.95     1120.18    103.53 o 
   1   3  17     2739.18     3006.05    114.35 o 
   3   3  17     1220.56     1295.91    133.45 o 
   5   3  17     2580.59     2924.98    120.08 o 
   7   3  17       77.18       70.69     81.33 o 
   9   3  17      178.69       78.17    150.63 o 
 -30   4  17      272.95      274.76    112.60 o 
 -28   4  17      184.74      289.82    154.48 o 
 -26   4  17      311.47      327.10    101.97 o 
 -24   4  17      279.16      326.93     98.23 o 
 -22   4  17       47.19       84.10     92.72 o 
 -20   4  17       78.63       31.51     97.49 o 
 -18   4  17      507.30      527.22    101.33 o 
 -16   4  17       15.24     -105.19     70.13 o 
 -14   4  17       77.76        8.42     46.87 o 
 -12   4  17     1782.31     1862.25     70.89 o 
 -10   4  17      231.30      129.80     48.59 o 
  -8   4  17      496.94      426.38     63.57 o 
  -6   4  17      226.18      178.38     56.77 o 
  -4   4  17      197.89      203.13     59.26 o 
  -2   4  17       78.65      100.54     85.14 o 
   0   4  17      813.08      867.53     80.30 o 
   2   4  17        0.23      -12.95     60.11 o 
   4   4  17       13.50      -82.70     73.46 o 
 -23   5  17      439.54      507.53    113.40 o 
 -21   5  17      720.95      929.52    124.46 o 
 -19   5  17       79.22       94.11     98.15 o 
 -17   5  17      227.86      310.30    100.29 o 
 -15   5  17        0.19       38.39     76.26 o 
 -13   5  17      611.86      552.33     79.11 o 
 -11   5  17     1452.47     1646.45     99.58 o 
  -9   5  17     1317.51     1282.96     86.39 o 
  -7   5  17      807.27      924.63     98.31 o 
  -5   5  17       38.98        8.72     70.45 o 
  -3   5  17       70.45      162.22     80.97 o 
  -1   5  17      175.39      192.77     89.28 o 
 -38   0  18      102.16      129.74    148.80 o 
 -36   0  18     1075.08     1355.66    190.57 o 
 -34   0  18      159.88      172.99    137.44 o 
 -32   0  18     3923.59     4082.97    221.53 o 
 -30   0  18       20.12       19.56     81.94 o 
 -28   0  18      725.46      628.94     69.49 o 
 -26   0  18      841.70      941.10     70.13 o 
 -24   0  18     5272.45     5405.38    135.79 o 
 -22   0  18      743.07      842.78     62.83 o 
 -20   0  18     9720.45     9772.97    186.04 o 
 -18   0  18      328.74      379.68     51.40 o 
 -16   0  18     5271.25     5063.81    137.67 o 
 -14   0  18      263.67      251.40     49.74 o 
 -12   0  18      356.12      253.98     70.73 o 
 -10   0  18      982.13      983.65    101.88 o 
  -8   0  18    48351.59    45882.95   1143.40 o 
  -6   0  18     1149.03      928.32    100.78 o 
  -4   0  18    10128.41     9809.78    325.43 o 
  -2   0  18      436.54      394.36     93.82 o 
   0   0  18      311.20      307.12     93.82 o 
   2   0  18     1536.07     1815.26    151.72 o 
   4   0  18     8273.31     9225.26    345.95 o 
   6   0  18      162.00       59.37    104.82 o 
   8   0  18     1139.93     1143.84    157.22 o 
  10   0  18       22.11     -156.67    104.45 o 
 -37   1  18      147.84      183.18     95.83 o 
 -35   1  18      171.94       77.45     84.96 o 
 -33   1  18       38.07       38.01     77.20 o 
 -31   1  18       27.63        8.35     70.64 o 
 -29   1  18      562.81      561.29     96.19 o 
 -27   1  18      956.28     1041.08     95.60 o 
 -25   1  18      206.55      201.85     58.47 o 
 -23   1  18      841.41      915.57     68.56 o 
 -21   1  18      710.65      655.41     51.41 o 
 -19   1  18       94.13      144.59     39.04 o 
 -17   1  18     2907.69     2946.96     79.53 o 
 -15   1  18     1481.92     1433.31     57.59 o 
 -13   1  18     4417.80     4137.40     91.95 o 
 -11   1  18     2511.80     2339.80     62.60 o 
  -9   1  18     1404.86     1400.82     50.33 o 
  -7   1  18      912.60     1061.83     59.94 o 
  -5   1  18      196.26      236.67     44.58 o 
  -3   1  18      744.32      913.05     75.93 o 
  -1   1  18     1328.48     1550.22     95.29 o 
   1   1  18     1780.20     2156.08    115.00 o 
   3   1  18     2745.14     3071.68    138.24 o 
   5   1  18      492.44      672.38     90.82 o 
   7   1  18      290.89      268.82     84.41 o 
   9   1  18      246.49      130.78     90.05 o 
  11   1  18      104.63      -92.16     88.46 o 
 -36   2  18       10.81      166.38    108.61 o 
 -34   2  18      527.13      643.14    121.28 o 
 -32   2  18      942.10      758.73    131.38 o 
 -30   2  18     2711.60     2508.51    143.87 o 
 -28   2  18     2157.29     2113.21    124.28 o 
 -26   2  18       10.80       56.23     77.85 o 
 -24   2  18       15.90      -33.02     53.34 o 
 -22   2  18     6415.56     6410.70    157.35 o 
 -20   2  18    13937.63    13709.53    299.76 o 
 -18   2  18     8498.90     8335.81    149.38 o 
 -16   2  18     1759.43     1724.40     90.47 o 
 -14   2  18       27.22       22.73     32.58 o 
 -12   2  18      157.87      134.02     35.13 o 
 -10   2  18     4137.32     4096.79     79.03 o 
  -8   2  18      373.04      331.39     48.56 o 
  -6   2  18     4586.98     4478.15    119.83 o 
  -4   2  18      922.59      946.63     67.19 o 
  -2   2  18      297.33      328.33     55.40 o 
   0   2  18      376.08      314.14     57.58 o 
   2   2  18      954.18     1140.50     79.86 o 
   4   2  18       12.27       69.82     57.83 o 
   6   2  18      770.90      862.90    106.11 o 
   8   2  18      175.51       26.48     85.92 o 
 -33   3  18       82.66      161.22    102.64 o 
 -31   3  18        0.07       43.47    130.29 o 
 -29   3  18        0.15       64.07     86.33 o 
 -27   3  18      140.83      150.98     85.09 o 
 -25   3  18        9.54       45.38    104.27 o 
 -23   3  18      503.43      680.34     95.78 o 
 -21   3  18      239.58      155.55     79.03 o 
 -19   3  18     1190.20     1219.00     84.96 o 
 -17   3  18      370.39      361.29     63.04 o 
 -15   3  18      487.09      547.77     48.08 o 
 -13   3  18        5.62        5.45     37.02 o 
 -11   3  18      512.39      481.56     45.25 o 
  -9   3  18       32.87       -1.19     40.82 o 
  -7   3  18       81.05      129.70     50.83 o 
  -5   3  18       33.72       46.09     50.67 o 
  -3   3  18      217.72      189.52     57.95 o 
  -1   3  18      409.32      452.06     67.14 o 
   1   3  18      335.79      307.03     66.37 o 
   3   3  18      743.99      608.20     92.73 o 
   5   3  18       18.20      118.07     69.55 o 
   7   3  18      134.15      -25.28     84.91 o 
 -30   4  18     1505.70     1955.11    148.46 o 
 -28   4  18      115.54      166.01    104.72 o 
 -26   4  18       13.02       33.32     94.48 o 
 -24   4  18       18.09      -57.57     85.57 o 
 -22   4  18     1752.58     2001.20    135.03 o 
 -20   4  18       44.87       59.64     83.54 o 
 -18   4  18     2063.28     2497.65    141.24 o 
 -16   4  18      611.06      325.60     92.99 o 
 -14   4  18      453.09      442.92     53.46 o 
 -12   4  18       31.11       44.41     44.75 o 
 -10   4  18     5186.88     5397.56    126.92 o 
  -8   4  18      243.41      314.97     63.50 o 
  -6   4  18     2195.87     2577.29    108.12 o 
  -4   4  18       98.75       38.75     59.16 o 
  -2   4  18      380.79      399.13     72.73 o 
   0   4  18      197.36      283.01     93.54 o 
   2   4  18     1049.18     1069.42    109.17 o 
 -23   5  18      127.22      219.13    142.75 o 
 -21   5  18        8.55     -102.22     95.33 o 
 -19   5  18        4.14      -65.10    102.76 o 
 -17   5  18      427.49      521.65     84.69 o 
 -15   5  18      648.17      607.90     87.22 o 
 -13   5  18        4.22        7.66     71.29 o 
 -11   5  18      805.28      931.79     89.91 o 
  -9   5  18      104.07       69.23     60.74 o 
  -7   5  18       13.56       59.59     76.52 o 
  -5   5  18        4.62      -42.49     61.62 o 
 -37   1  19      986.94     1076.28    112.33 o 
 -35   1  19       50.87      -25.09    139.26 o 
 -33   1  19        4.43       42.72     97.67 o 
 -31   1  19     4794.96     4943.54    195.20 o 
 -29   1  19      300.56      331.33     84.78 o 
 -27   1  19     2699.28     2774.92    110.41 o 
 -25   1  19     1116.81      990.79     61.33 o 
 -23   1  19      615.87      654.68     52.74 o 
 -21   1  19      483.99      460.71     59.04 o 
 -19   1  19    13510.27    13174.39    203.82 o 
 -17   1  19      611.36      621.00     48.38 o 
 -15   1  19     5210.65     4906.97    102.89 o 
 -13   1  19       70.80       53.75     37.60 o 
 -11   1  19      551.00      593.47     53.06 o 
  -9   1  19       40.89       10.84     41.04 o 
  -7   1  19     4218.87     4265.75    140.30 o 
  -5   1  19     2076.81     2085.00    137.98 o 
  -3   1  19     4241.43     4130.08    156.85 o 
  -1   1  19      198.31      223.38     75.32 o 
   1   1  19       18.64       44.65     66.38 o 
   3   1  19      219.09      198.56    104.45 o 
   5   1  19      669.96      635.29     98.70 o 
   7   1  19      372.16      335.20     92.49 o 
   9   1  19     1045.25      806.04    111.55 o 
 -34   2  19       36.36       74.63     99.49 o 
 -32   2  19      494.26      487.16    149.71 o 
 -30   2  19      740.21      801.16    107.25 o 
 -28   2  19     1280.73     1387.67    129.73 o 
 -26   2  19     3611.14     3702.21    160.92 o 
 -24   2  19     1009.58     1265.62     84.87 o 
 -22   2  19      218.83      165.38     63.35 o 
 -20   2  19     6128.15     6029.62    133.77 o 
 -18   2  19     1669.78     1584.89     67.96 o 
 -16   2  19      183.08      265.83     64.47 o 
 -14   2  19       39.52       23.18     34.67 o 
 -12   2  19     2473.96     2480.66     70.64 o 
 -10   2  19      980.44     1064.98     47.50 o 
  -8   2  19      822.69      845.45     62.11 o 
  -6   2  19        2.06       25.44     58.08 o 
  -4   2  19        4.95      -42.98     47.66 o 
  -2   2  19      180.18      286.64     56.81 o 
   0   2  19     1545.79     1674.53     89.30 o 
   2   2  19       25.04       16.67     70.74 o 
   4   2  19       45.61      -91.71     71.64 o 
   6   2  19       14.05      -83.12     83.16 o 
 -33   3  19      951.82     1006.06    167.31 o 
 -31   3  19      135.75       81.69    101.74 o 
 -29   3  19     3995.00     4431.54    185.28 o 
 -27   3  19      462.61      560.29    101.45 o 
 -25   3  19      204.05      154.05     88.13 o 
 -23   3  19       14.46       38.13    112.51 o 
 -21   3  19     3033.31     3025.52    119.32 o 
 -19   3  19      199.09      208.36     66.27 o 
 -17   3  19     5535.18     5610.32    126.59 o 
 -15   3  19      148.78      176.80     43.29 o 
 -13   3  19      601.14      672.17     49.96 o 
 -11   3  19       67.51       22.82     39.72 o 
  -9   3  19      829.09      963.31     63.36 o 
  -7   3  19       19.89      -60.46     49.91 o 
  -5   3  19     1693.17     1937.45     92.35 o 
  -3   3  19      218.56      297.10     61.57 o 
  -1   3  19      610.33      617.03     72.71 o 
   1   3  19      208.65      277.54     68.31 o 
   3   3  19      159.83      191.90     70.28 o 
   5   3  19      593.52      440.50     98.73 o 
 -28   4  19      832.45      880.16    130.39 o 
 -26   4  19       79.32      188.68    160.34 o 
 -24   4  19       97.97      151.63    200.30 o 
 -22   4  19      278.57      310.28    100.73 o 
 -20   4  19      282.20      389.39    100.38 o 
 -18   4  19        0.07     -109.57    153.74 o 
 -16   4  19      227.58      211.95     73.60 o 
 -14   4  19      424.35      379.73     52.95 o 
 -12   4  19        5.15        8.63     45.74 o 
 -10   4  19      581.31      580.86     75.47 o 
  -8   4  19      171.14      219.39     63.32 o 
  -6   4  19       25.83       25.24     60.63 o 
  -4   4  19       53.96      164.54     64.26 o 
  -2   4  19      142.53      295.98     93.16 o 
   0   4  19       12.79       12.32     65.13 o 
 -19   5  19      727.49      698.61    122.47 o 
 -17   5  19     1039.13     1198.51    103.34 o 
 -15   5  19      832.54     1008.77     98.57 o 
 -13   5  19      481.67      501.08     85.97 o 
 -11   5  19       22.48       54.26     57.20 o 
  -9   5  19       71.58       92.84     85.03 o 
 -36   0  20      531.97      581.26    161.62 o 
 -34   0  20      792.89      854.05    276.89 o 
 -32   0  20     1097.63     1302.51    127.99 o 
 -30   0  20     5200.92     5197.40    194.46 o 
 -28   0  20       12.95       17.93     56.10 o 
 -26   0  20     1606.51     1596.72     97.20 o 
 -24   0  20      187.10      208.46     65.05 o 
 -22   0  20      119.00      131.21     84.66 o 
 -20   0  20     1625.38     1666.84    132.66 o 
 -18   0  20     2785.84     2551.91    149.89 o 
 -16   0  20     1171.93     1219.33    119.10 o 
 -14   0  20     3821.36     3471.06    171.14 o 
 -12   0  20     1354.89     1474.77    118.74 o 
 -10   0  20       43.63       10.63     75.50 o 
  -8   0  20       84.44      160.52     85.03 o 
  -6   0  20     4100.30     4106.34    206.69 o 
  -4   0  20      663.28      840.73    114.34 o 
  -2   0  20     4224.91     4419.68    221.35 o 
   0   0  20      576.56      871.51    130.10 o 
   2   0  20       43.66       74.03    104.82 o 
   4   0  20      678.20      780.26    147.69 o 
   6   0  20      456.29      721.26    155.39 o 
 -35   1  20      347.82      460.77    111.68 o 
 -33   1  20      901.67      781.06    107.99 o 
 -31   1  20       57.77      122.79     87.06 o 
 -29   1  20      631.71      654.37     97.54 o 
 -27   1  20      517.99      658.46    132.13 o 
 -25   1  20     1585.49     1650.18     71.79 o 
 -23   1  20     1026.37     1019.89     69.85 o 
 -21   1  20      448.94      525.54     62.73 o 
 -19   1  20      480.87      526.52     49.36 o 
 -17   1  20      992.02      949.88     54.35 o 
 -15   1  20      342.79      376.59     49.83 o 
 -13   1  20      697.81      864.16     59.95 o 
 -11   1  20      378.09      395.70     50.47 o 
  -9   1  20     1161.07     1196.51     67.20 o 
  -7   1  20       21.93       85.09     74.58 o 
  -5   1  20      160.08      276.41     65.41 o 
  -3   1  20      103.26      167.05     77.51 o 
  -1   1  20      247.79      246.96     73.23 o 
   1   1  20      143.98      124.63     76.02 o 
   3   1  20     1837.81     1878.23    124.55 o 
   5   1  20        9.29       58.34     82.86 o 
   7   1  20        0.99       47.75     93.08 o 
 -34   2  20       68.85       70.53    103.13 o 
 -32   2  20     1788.22     1912.81    143.15 o 
 -30   2  20        2.52      -21.45     82.03 o 
 -28   2  20     1297.37     1101.81    177.94 o 
 -26   2  20     1758.83     1913.33    118.05 o 
 -24   2  20      343.97      344.48     69.83 o 
 -22   2  20     1094.70     1147.79     64.49 o 
 -20   2  20      470.76      557.70     54.06 o 
 -18   2  20      253.89      278.91     47.47 o 
 -16   2  20     2584.36     2645.58     83.37 o 
 -14   2  20      540.38      532.50     46.28 o 
 -12   2  20      413.62      289.61     43.50 o 
 -10   2  20      375.75      386.42     43.48 o 
  -8   2  20        9.52       39.89     49.79 o 
  -6   2  20      332.17      364.84     56.25 o 
  -4   2  20     2286.69     2481.26    221.74 o 
  -2   2  20      755.25      774.93    137.06 o 
   0   2  20     2213.52     2378.70    197.73 o 
   2   2  20       27.46       53.56     79.28 o 
   4   2  20      783.65      881.82    114.34 o 
 -31   3  20       64.36      243.24    106.98 o 
 -29   3  20      298.50      245.71    114.90 o 
 -27   3  20      188.14       82.42     88.65 o 
 -25   3  20      301.98      316.41     90.69 o 
 -23   3  20       87.44      -15.15     77.93 o 
 -21   3  20      346.20      288.26     70.60 o 
 -19   3  20      128.39      148.04     64.76 o 
 -17   3  20       15.83       37.38     47.02 o 
 -15   3  20      163.17      116.91     45.97 o 
 -13   3  20      905.67      855.29     55.17 o 
 -11   3  20      245.70      251.32     47.21 o 
  -9   3  20     1274.87     1195.33     85.06 o 
  -7   3  20       84.25      139.81     55.61 o 
  -5   3  20      721.64      789.72     73.16 o 
  -3   3  20       82.28      145.25     76.08 o 
  -1   3  20      185.98      160.94     66.33 o 
   1   3  20       51.59       33.31     64.89 o 
 -26   4  20      249.45      355.40    107.79 o 
 -24   4  20      284.60      336.18    109.02 o 
 -22   4  20        8.20      127.13     92.16 o 
 -20   4  20      344.27      383.34    103.36 o 
 -18   4  20        8.50      -21.49     95.04 o 
 -16   4  20     2130.37     2221.47    100.98 o 
 -14   4  20     1613.80     1646.09     74.75 o 
 -12   4  20      852.79      701.27     59.03 o 
 -10   4  20       86.68      224.39     49.67 o 
  -8   4  20      954.42     1015.38     92.14 o 
  -6   4  20      155.80      174.36     68.76 o 
  -4   4  20     1650.58     1945.36    109.87 o 
  -2   4  20      483.00      539.40     79.56 o 
 -35   1  21     1272.88     1285.71    138.90 o 
 -33   1  21        1.26       38.39     94.93 o 
 -31   1  21      208.82      270.96     87.00 o 
 -29   1  21      425.91      609.87     96.23 o 
 -27   1  21      440.17      502.61     67.34 o 
 -25   1  21     2292.09     2102.04     79.94 o 
 -23   1  21     5403.21     5492.19    120.37 o 
 -21   1  21      441.59      405.71    118.61 o 
 -19   1  21     1250.05     1338.07     72.35 o 
 -17   1  21     2795.35     2641.96     91.89 o 
 -15   1  21      218.64      292.52     51.06 o 
 -13   1  21     1833.85     1821.95     99.88 o 
 -11   1  21     1955.58     2096.00    106.70 o 
  -9   1  21      312.18      305.94     67.10 o 
  -7   1  21     1056.38      982.21     85.13 o 
  -5   1  21     2221.90     2328.28    139.10 o 
  -3   1  21      873.11      884.86     90.03 o 
  -1   1  21     3382.07     3756.66    208.62 o 
   1   1  21      824.11      838.22    224.12 o 
   3   1  21       31.78       63.89     85.78 o 
 -34   2  21       59.12     -136.32    155.39 o 
 -32   2  21      113.63      157.16    141.83 o 
 -30   2  21        0.62      -72.28     83.03 o 
 -28   2  21      467.63      548.29     98.54 o 
 -26   2  21      604.37      637.15     78.86 o 
 -24   2  21     1530.87     1526.74     93.04 o 
 -22   2  21       12.50        3.68     48.36 o 
 -20   2  21      534.25      559.32     56.61 o 
 -18   2  21       12.92       37.79     43.31 o 
 -16   2  21      681.14      734.81     73.74 o 
 -14   2  21     1216.41     1379.37     59.64 o 
 -12   2  21     1570.33     1734.24     65.12 o 
 -10   2  21      732.47      747.61     65.83 o 
  -8   2  21       81.26       90.87     81.00 o 
  -6   2  21        1.07       74.57     67.57 o 
  -4   2  21       37.31      111.21     69.66 o 
  -2   2  21       72.65      195.26     76.08 o 
   0   2  21      875.91      990.89    103.99 o 
   2   2  21      697.74      708.40    102.47 o 
 -31   3  21       32.62       91.05    102.60 o 
 -29   3  21       84.05       77.37     92.78 o 
 -27   3  21      741.31      922.39    119.85 o 
 -25   3  21     1075.81     1146.63    118.80 o 
 -23   3  21       35.30       45.25     66.38 o 
 -21   3  21     1166.30     1364.84     94.13 o 
 -19   3  21      393.26      500.92     74.54 o 
 -17   3  21       39.42       11.18     51.31 o 
 -15   3  21     1397.71     1541.58     68.31 o 
 -13   3  21     1218.19     1465.71     65.54 o 
 -11   3  21     1007.86      972.65     60.32 o 
  -9   3  21     2446.59     2415.88     90.05 o 
  -7   3  21      830.76      831.17     75.07 o 
  -5   3  21        5.30      -83.68     57.35 o 
  -3   3  21     1416.79     1284.83     90.59 o 
  -1   3  21      607.13      735.74    109.57 o 
 -26   4  21      127.86      110.38     99.22 o 
 -24   4  21        5.16       19.14    102.84 o 
 -22   4  21      111.22      121.51     94.92 o 
 -20   4  21        7.40     -125.93     95.61 o 
 -18   4  21      685.64      682.47    133.36 o 
 -16   4  21        2.22       27.57     64.30 o 
 -14   4  21      189.60      146.78     54.26 o 
 -12   4  21      373.02      384.72     56.20 o 
 -10   4  21     1054.75      915.22     76.56 o 
  -8   4  21       40.70       68.45     58.08 o 
  -6   4  21       72.54      169.95     68.58 o 
 -28   0  22     1750.29     1783.01    156.85 o 
 -26   0  22      120.16       89.06     96.39 o 
 -24   0  22     1044.77     1035.73    118.74 o 
 -22   0  22     3401.18     3648.80    190.20 o 
 -20   0  22       28.62       54.97     87.96 o 
 -18   0  22     3421.33     3684.17    194.23 o 
 -16   0  22     2551.07     2463.22    164.55 o 
 -14   0  22      195.75      216.23     82.83 o 
 -12   0  22     2876.97     2712.06    172.24 o 
 -10   0  22     4610.13     4627.10    217.32 o 
  -8   0  22      561.78      455.56    102.98 o 
  -6   0  22      574.39      827.54    128.63 o 
  -4   0  22     1211.97     1526.44    158.32 o 
  -2   0  22      375.76      263.51    112.88 o 
   0   0  22      839.45      757.91    146.22 o 
   2   0  22      208.66       75.50    120.94 o 
 -35   1  22      218.19      307.04    112.28 o 
 -33   1  22      214.50      101.16     91.57 o 
 -31   1  22        3.77     -106.59    110.68 o 
 -29   1  22      596.12      607.74     74.66 o 
 -27   1  22      763.10      762.77    160.15 o 
 -25   1  22      325.94      363.11     60.35 o 
 -23   1  22      338.49      398.93     61.59 o 
 -21   1  22     2751.78     2555.55    118.07 o 
 -19   1  22      109.52       77.89    117.09 o 
 -17   1  22       98.58       26.09     57.65 o 
 -15   1  22      568.54      650.62     98.03 o 
 -13   1  22      612.67      557.09     73.85 o 
 -11   1  22      847.49      863.39     80.72 o 
  -9   1  22        6.24       39.83     62.38 o 
  -7   1  22      284.80      400.83    118.38 o 
  -5   1  22       50.33      -25.83     70.55 o 
  -3   1  22       34.04       62.52     75.92 o 
  -1   1  22       25.75      142.86     83.61 o 
   1   1  22      342.99      487.85     94.52 o 
 -32   2  22     1766.94     1847.89    142.36 o 
 -30   2  22        3.34     -131.08     87.39 o 
 -28   2  22        4.39       12.02     66.25 o 
 -26   2  22      468.19      564.41    100.03 o 
 -24   2  22     2422.89     2544.01    165.90 o 
 -22   2  22     5719.40     5365.82    125.62 o 
 -20   2  22     4058.49     3876.22    145.39 o 
 -18   2  22      243.18      184.39     57.34 o 
 -16   2  22       11.45        4.65     49.65 o 
 -14   2  22      851.20      916.66     71.46 o 
 -12   2  22      750.61      852.84     71.17 o 
 -10   2  22      564.95      571.00     80.24 o 
  -8   2  22      376.34      549.25     84.74 o 
  -6   2  22      225.88      205.04     75.40 o 
  -4   2  22        2.34      -24.58     68.83 o 
  -2   2  22      710.95      855.31    102.03 o 
   0   2  22      457.80      396.76     98.54 o 
 -29   3  22       84.99       61.42     98.20 o 
 -27   3  22       24.65      -37.21     91.57 o 
 -25   3  22      133.76      135.95     96.17 o 
 -23   3  22      130.91       68.65    107.43 o 
 -21   3  22      136.34      123.46     72.54 o 
 -19   3  22     1221.22     1218.47     74.91 o 
 -17   3  22       54.06       31.43     53.03 o 
 -15   3  22      622.34      566.34     56.15 o 
 -13   3  22      276.99      264.51     50.19 o 
 -11   3  22      113.38       96.58     46.54 o 
  -9   3  22      167.05      105.10     53.79 o 
  -7   3  22      100.90      103.55     60.16 o 
  -5   3  22       34.99       16.33     76.35 o 
  -3   3  22      428.17      419.99     94.96 o 
 -22   4  22      595.67      502.96    112.78 o 
 -20   4  22     1548.11     1854.20    170.98 o 
 -18   4  22      112.59       23.39    129.99 o 
 -16   4  22      110.67      -15.62     64.91 o 
 -14   4  22     1093.51     1023.80     68.96 o 
 -12   4  22     1798.62     1684.36     77.98 o 
 -10   4  22     2781.19     2715.73    110.33 o 
 -33   1  23     1434.82     1291.53    171.88 o 
 -31   1  23      152.59      205.46     90.43 o 
 -29   1  23     1498.65     1525.03    116.84 o 
 -27   1  23       16.25      -42.67     72.21 o 
 -25   1  23      187.96      162.46     72.19 o 
 -23   1  23     2988.71     3027.21    160.53 o 
 -21   1  23     3111.24     3026.02    128.90 o 
 -19   1  23     1255.13     1228.22    107.19 o 
 -17   1  23     1874.35     1692.23    101.20 o 
 -15   1  23       39.71      -21.52     69.45 o 
 -13   1  23      183.80      250.74     68.45 o 
 -11   1  23     2068.73     1789.13    108.30 o 
  -9   1  23     3020.32     3069.25    192.60 o 
  -7   1  23     1152.83     1013.88    168.60 o 
  -5   1  23     1578.65     1629.11    237.13 o 
  -3   1  23       10.28      116.79     81.45 o 
  -1   1  23       96.61      226.49     91.61 o 
 -32   2  23      233.97      294.05    101.04 o 
 -30   2  23        0.58      -76.83    131.75 o 
 -28   2  23       50.88      103.55     71.02 o 
 -26   2  23       28.96        8.69     68.82 o 
 -24   2  23      791.98      709.85     81.45 o 
 -22   2  23     1481.35     1610.19     87.92 o 
 -20   2  23       36.47       85.24     55.21 o 
 -18   2  23      155.04      173.48     58.65 o 
 -16   2  23       29.86       44.53     62.07 o 
 -14   2  23      122.79      224.59     69.90 o 
 -12   2  23      169.50      131.42     59.10 o 
 -10   2  23      699.97      665.69     88.48 o 
  -8   2  23       30.39       45.75     71.39 o 
  -6   2  23       22.03      135.59    100.79 o 
  -4   2  23      108.54      109.41     78.18 o 
  -2   2  23      179.24      178.76     86.63 o 
 -27   3  23      184.78      102.73    103.87 o 
 -25   3  23      747.95      777.40    134.65 o 
 -23   3  23     1249.35     1414.60    112.54 o 
 -21   3  23       78.68      144.58     73.24 o 
 -19   3  23     1348.48     1485.96     79.93 o 
 -17   3  23      236.10      251.98     59.33 o 
 -15   3  23      318.62      317.48     53.27 o 
 -13   3  23      439.69      487.13     76.87 o 
 -11   3  23       74.47      144.59     64.29 o 
  -9   3  23       12.75      -37.07     59.50 o 
  -7   3  23     1463.61     1590.93    441.80 o 
 -30   0  24       69.67       40.32    108.48 o 
 -28   0  24     1148.94     1211.64    144.02 o 
 -26   0  24      123.63       88.69    101.52 o 
 -24   0  24      286.27      435.77    114.34 o 
 -22   0  24      569.25      458.86    112.51 o 
 -20   0  24     5632.04     5489.79    243.34 o 
 -18   0  24      266.41      187.28     96.02 o 
 -16   0  24     2982.70     3045.22    191.30 o 
 -14   0  24      332.22      400.96    109.94 o 
 -12   0  24      118.62      -39.21     87.59 o 
 -10   0  24      231.22      247.75    101.15 o 
  -8   0  24     1641.12     1594.60    157.58 o 
  -6   0  24      286.25      155.03    111.78 o 
  -4   0  24     1451.94     1659.10    180.67 o 
 -31   1  24      102.34       53.14    123.14 o 
 -29   1  24       12.82      133.77    120.21 o 
 -27   1  24      445.17      208.17    117.65 o 
 -25   1  24      492.90      614.79     86.06 o 
 -23   1  24      682.63      631.87     86.55 o 
 -21   1  24     1392.32     1407.35    102.02 o 
 -19   1  24       41.47      -54.05    117.64 o 
 -17   1  24       93.60       65.90     67.80 o 
 -15   1  24       80.75      152.45     65.27 o 
 -13   1  24      136.24       88.22     67.27 o 
 -11   1  24     1014.14      964.73     94.42 o 
  -9   1  24      114.20      156.41     74.60 o 
  -7   1  24        7.40      -40.55     76.23 o 
  -5   1  24       98.38       46.05     76.84 o 
  -3   1  24        1.63      -35.50     80.16 o 
 -30   2  24      560.82      686.91    115.33 o 
 -28   2  24      798.03      832.56    107.90 o 
 -26   2  24       43.76      167.07     87.83 o 
 -24   2  24        1.25       77.36     78.97 o 
 -22   2  24        5.89       11.97     58.58 o 
 -20   2  24      240.28      180.01     70.59 o 
 -18   2  24      715.94      785.72     74.12 o 
 -16   2  24      272.54      311.32     75.71 o 
 -14   2  24      137.91      134.51     72.48 o 
 -12   2  24       16.74       78.68     80.26 o 
 -10   2  24      145.46      186.31     74.40 o 
  -8   2  24      209.35      201.38     82.29 o 
  -6   2  24      790.18      715.50     98.19 o 
 -25   3  24        2.34      -55.48     74.61 o 
 -23   3  24       89.08      233.37    109.43 o 
 -21   3  24      135.15       85.93     91.09 o 
 -19   3  24      289.95      208.57     60.74 o 
 -17   3  24        4.11      -59.41     61.47 o 
 -15   3  24       50.58      -57.53     60.59 o 
 -13   3  24      207.23      111.62     63.67 o 
 -11   3  24        3.34      -76.08     60.78 o 
 -29   1  25       48.64      -67.80    116.17 o 
 -27   1  25      840.93     1037.65    102.48 o 
 -25   1  25      596.63      559.83     85.97 o 
 -23   1  25     1132.55     1031.91     94.97 o 
 -21   1  25      158.29      100.08     72.11 o 
 -19   1  25     1026.76      977.96     90.04 o 
 -17   1  25      528.11      528.58     81.62 o 
 -15   1  25     1223.26     1129.54    157.60 o 
 -13   1  25      436.58      411.16     81.95 o 
 -11   1  25      258.54      259.79    109.41 o 
  -9   1  25        0.14       -7.57     76.17 o 
  -7   1  25      441.69      446.88    143.49 o 
 -26   2  25      102.03      158.86     88.30 o 
 -24   2  25      134.77      133.56     86.34 o 
 -22   2  25     1216.21      928.78     99.65 o 
 -20   2  25      189.71      212.41     72.84 o 
 -18   2  25       40.38        1.07     68.51 o 
 -16   2  25       58.82      154.04     73.96 o 
 -14   2  25      122.94      130.11     77.36 o 
 -12   2  25        6.13       42.36     77.22 o 
 -10   2  25      663.71      568.37     91.02 o 
 -28   0  26       10.15     -141.09    105.54 o 
 -26   0  26     2941.78     2690.43    195.33 o 
 -24   0  26      835.62      624.51    123.87 o 
 -22   0  26      565.76      266.44    107.38 o 
 -20   0  26      153.79      155.76     98.95 o 
 -18   0  26      506.85      331.68    109.22 o 
 -16   0  26       13.18      -27.85    100.79 o 
 -14   0  26      926.93      743.98    127.17 o 
 -12   0  26      278.65      157.22    108.12 o 
 -10   0  26      375.99      323.62    117.28 o 
 -27   1  26        5.73      -67.86     78.15 o 
 -25   1  26      232.92      145.15     77.10 o 
 -23   1  26      626.92      558.86    162.72 o 
 -21   1  26       20.59       44.55     97.85 o 
 -19   1  26        1.59        9.03     71.41 o 
 -17   1  26        4.84      -87.91     73.11 o 
 -15   1  26        4.03       97.16    157.96 o 
 -13   1  26      187.54      110.89     75.76 o 
 -11   1  26       10.40      -65.16     73.82 o 
 -22   2  26      249.36      459.94     86.47 o 
 -20   2  26       29.94        2.71     74.62 o 
 -18   2  26        4.73       83.14     88.51 o 
 -16   2  26      368.98      347.69     84.95 o 
                                                 
